# Supplementary material for: catena-Poly[[chloridocadmium(II)]bis­{μ-1-[(2-ethyl-1H-imidazol-1-yl)meth­yl]-1H-benzotriazole}[chloridocadmium(II)]di-μ-chlorido]
Source: Acta Crystallogr Sect E Struct Rep Online. 2011 Jun 4;67(Pt 7):m846. doi: 10.1107/S1600536811019908 (PMC3151992; doi:10.1107/S1600536811019908)
Supplement: Supplementary file 2 [file e-67-0m846-Isup2.hkl]

# 
# h,k,l, Fc-squared, Fo-squared, sigma(Fo-squared) and status flag 
# 
data_I
_shelx_title       ' wxia in P-1'
_shelx_refln_list_code          4 
_shelx_F_calc_maximum      165.77 
_exptl_crystal_F_000       404.00 
_reflns_d_resolution_high  0.8000 
 
loop_ 
 _symmetry_equiv_pos_as_xyz 
 'x, y, z' 
 '-x, -y, -z' 
 
_cell_length_a     7.6055 
_cell_length_b     9.7027 
_cell_length_c    10.3144 
_cell_angle_alpha  74.431 
_cell_angle_beta   81.609 
_cell_angle_gamma  87.720 
 
_shelx_F_squared_multiplier     1.000 
 
loop_ 
 _refln_index_h 
 _refln_index_k 
 _refln_index_l 
 _refln_F_squared_calc 
 _refln_F_squared_meas 
 _refln_F_squared_sigma 
 _refln_observed_status 
   2   0   0      963.78      988.16     59.52 o 
   3   0   0     3740.06     3736.91     88.70 o 
   4   0   0     4434.07     4227.09    107.28 o 
   5   0   0      150.33      162.38     21.69 o 
   6   0   0      585.21      627.58     46.88 o 
   7   0   0     1264.67     1337.48     75.50 o 
   8   0   0      764.38      684.75     58.60 o 
   9   0   0       10.40       34.34     17.33 o 
  -9   1   0        0.08      -16.09     16.09 o 
  -8   1   0      646.32      603.91     56.11 o 
  -7   1   0      382.64      374.18     40.76 o 
  -6   1   0      674.07      686.94     57.55 o 
  -5   1   0       37.45       17.43     11.90 o 
  -4   1   0     4734.65     4391.90    132.12 o 
  -3   1   0     2753.95     2597.85     73.51 o 
  -2   1   0      324.25      396.52     26.93 o 
  -1   1   0     1461.70     1408.24     60.31 o 
   1   1   0     8909.58     8195.99    116.78 o 
   2   1   0     8251.64     7815.04     90.61 o 
   3   1   0      222.72      256.95     17.83 o 
   4   1   0     5244.28     5185.03    119.88 o 
   5   1   0     1682.56     1660.28     69.93 o 
   6   1   0      400.13      410.45     37.05 o 
   7   1   0       60.77       47.46     16.41 o 
   8   1   0      168.79      181.46     30.13 o 
   9   1   0       65.60       67.30     20.14 o 
  -9   2   0      116.22      152.80     31.93 o 
  -8   2   0      232.56      212.09     33.58 o 
  -7   2   0      701.61      659.29     54.79 o 
  -6   2   0      497.76      586.68     26.19 o 
  -5   2   0     1347.57     1375.41     66.85 o 
  -4   2   0     1607.67     1532.83     96.49 o 
  -3   2   0     4016.77     3822.33    174.12 o 
  -2   2   0     9882.61     9519.11    134.08 o 
  -1   2   0     4513.20     4493.95     51.09 o 
   0   2   0      633.20      687.67     13.73 o 
   1   2   0       84.11       91.38     13.14 o 
   2   2   0     8040.22     7831.40     81.48 o 
   3   2   0     2769.13     2787.10     52.58 o 
   4   2   0      386.78      361.02     32.03 o 
   5   2   0     1501.98     1499.10     63.65 o 
   6   2   0     2686.84     2711.03    111.46 o 
   7   2   0      285.69      298.77     34.83 o 
   8   2   0      102.43      108.68     25.78 o 
   9   2   0       92.03       95.87     24.43 o 
  -9   3   0      394.38      437.97     54.21 o 
  -8   3   0       53.95       57.02     19.94 o 
  -7   3   0      185.64      166.09     28.35 o 
  -6   3   0     1525.13     1543.39     80.53 o 
  -5   3   0     4293.08     4275.20    129.11 o 
  -4   3   0       25.80       23.53     12.00 o 
  -3   3   0     2427.67     2644.70     81.03 o 
  -2   3   0     7508.61     7441.43     84.74 o 
  -1   3   0    20900.24    19008.18    175.97 o 
   0   3   0     1271.22     1324.23     24.83 o 
   1   3   0       28.01       34.54      5.51 o 
   2   3   0     8182.87     7751.49    104.99 o 
   3   3   0     6507.94     6326.97    180.84 o 
   4   3   0        6.06       11.91      5.95 o 
   5   3   0       18.90       17.06      7.56 o 
   6   3   0     2137.84     2139.24     98.31 o 
   7   3   0      347.69      345.27     36.53 o 
   8   3   0        4.01       -8.51      9.22 o 
   9   3   0       15.05       46.91     16.66 o 
  -8   4   0      126.56      129.56     29.35 o 
  -7   4   0        0.72       -7.76     11.45 o 
  -6   4   0      829.80      768.74     57.78 o 
  -5   4   0     2266.86     2231.52     92.91 o 
  -4   4   0      324.90      270.63     54.01 o 
  -3   4   0      836.63      810.17     44.57 o 
  -2   4   0     1050.71     1058.93     29.85 o 
  -1   4   0     7290.81     7045.89     93.72 o 
   0   4   0     3486.52     3608.31     54.79 o 
   1   4   0      593.56      597.93     20.91 o 
   2   4   0     1280.71     1277.35     47.46 o 
   3   4   0     1809.92     1736.31     50.08 o 
   4   4   0     1023.84      973.74     43.86 o 
   5   4   0     1476.90     1438.40     61.54 o 
   6   4   0       14.82       11.79     17.62 o 
   7   4   0      319.68      348.58     29.90 o 
   8   4   0      148.66      144.94     28.45 o 
  -8   5   0      273.39      286.39     54.13 o 
  -7   5   0      525.77      570.94     61.56 o 
  -6   5   0      112.56      103.18     23.68 o 
  -5   5   0     1781.42     1920.58     88.32 o 
  -4   5   0     2360.69     2394.03    102.63 o 
  -3   5   0     4994.54     5029.72     92.22 o 
  -2   5   0        3.70        4.66      3.64 o 
  -1   5   0     3315.02     3474.15    122.25 o 
   0   5   0     1463.79     1477.72     36.53 o 
   1   5   0     4807.79     4682.21    154.95 o 
   2   5   0        1.14        3.94      2.77 o 
   3   5   0     1109.40     1144.23     31.51 o 
   4   5   0     2278.84     2318.39     67.17 o 
   5   5   0     1254.62     1284.94     55.77 o 
   6   5   0       12.18        1.14     13.75 o 
   7   5   0       28.10        9.52     15.07 o 
   8   5   0      141.20      254.58     54.61 o 
  -8   6   0      166.87      200.57     36.58 o 
  -7   6   0      872.69      925.92     87.35 o 
  -6   6   0     1045.04     1041.27     71.79 o 
  -5   6   0        4.43       10.58     10.37 o 
  -4   6   0     1673.67     1670.19    128.11 o 
  -3   6   0     4206.48     4186.17     87.91 o 
  -2   6   0     3653.54     3728.22     72.42 o 
  -1   6   0       47.83       46.64      9.22 o 
   0   6   0     1166.37     1232.83     31.94 o 
   1   6   0     6193.54     5822.77    191.65 o 
   2   6   0     1583.82     1571.64     90.86 o 
   3   6   0      240.27      270.19     39.04 o 
   4   6   0       40.97       33.33     17.26 o 
   5   6   0     1729.28     1787.73    118.24 o 
   6   6   0       67.05       98.64     31.36 o 
   7   6   0       17.26       -2.40     14.30 o 
   8   6   0      165.98      155.93     44.01 o 
  -7   7   0      634.31      727.47     77.76 o 
  -6   7   0      909.55      894.73     68.30 o 
  -5   7   0       35.15       65.42     18.37 o 
  -4   7   0       83.42       90.43     19.88 o 
  -3   7   0     2917.73     2929.88     75.84 o 
  -2   7   0     1170.33     1174.31     40.18 o 
  -1   7   0     1177.67     1215.51     38.68 o 
   0   7   0      258.39      278.98     16.41 o 
   1   7   0     2147.59     2318.79    119.19 o 
   2   7   0     1353.29     1326.62     89.11 o 
   3   7   0     2082.20     2107.55    119.40 o 
   4   7   0        2.37       19.34     16.65 o 
   5   7   0      551.72      473.88     62.03 o 
   6   7   0       64.90       86.03     31.53 o 
   7   7   0       17.56       34.29     22.26 o 
  -6   8   0      644.48      689.90     61.71 o 
  -5   8   0      485.25      476.95     48.06 o 
  -4   8   0      609.14      633.85     51.02 o 
  -3   8   0       38.79       34.63     12.50 o 
  -2   8   0     2414.48     2420.12     63.16 o 
  -1   8   0     2131.94     2102.45     54.69 o 
   0   8   0      927.11      913.27     80.72 o 
   1   8   0      612.62      586.10     44.52 o 
   2   8   0      629.15      620.76     64.92 o 
   3   8   0      602.21      738.51     72.80 o 
   4   8   0      725.80      678.33     73.48 o 
   5   8   0      138.49      127.52     34.61 o 
   6   8   0      166.54      187.28     43.87 o 
  -5   9   0      741.65      778.82     62.90 o 
  -4   9   0     1504.34     1619.17     85.42 o 
  -3   9   0       67.64       53.66     14.65 o 
  -2   9   0       52.92       45.56     15.34 o 
  -1   9   0      954.63     1038.94     51.47 o 
   0   9   0     2354.93     2453.49    101.14 o 
   1   9   0      324.87      372.04     55.56 o 
   2   9   0       78.28       93.89     27.99 o 
   3   9   0      656.95      676.01     74.14 o 
   4   9   0      511.41      654.80     75.50 o 
   5   9   0        3.82        9.94     13.85 o 
   6   9   0        9.82       -8.90     15.92 o 
  -4  10   0     1684.88     1619.55    133.30 o 
  -3  10   0      341.09      425.01     65.16 o 
  -2  10   0      125.89       85.23     22.68 o 
  -1  10   0       49.63       61.39     14.82 o 
   0  10   0     1088.37     1010.83     67.49 o 
   1  10   0      200.46      220.05     33.00 o 
   2  10   0      388.41      407.71     44.99 o 
   3  10   0       90.44      109.88     32.61 o 
   4  10   0      335.58      305.91     55.37 o 
  -3  11   0      695.92      705.37     87.83 o 
  -2  11   0      689.12      651.62     59.04 o 
  -1  11   0       66.18       42.75     13.31 o 
   0  11   0      387.27      376.67     43.98 o 
   1  11   0      216.25      138.97     28.12 o 
   2  11   0      393.76      377.47     88.88 o 
   3  11   0       11.62        0.98      6.96 o 
  -2 -11   1      515.58      404.77     73.24 o 
  -1 -11   1      347.95      317.72     61.59 o 
   0 -11   1       22.90       44.72     16.78 o 
   1 -11   1      655.72      685.48     65.83 o 
   2 -11   1      407.54      468.79     71.26 o 
  -4 -10   1      184.53      187.85     53.08 o 
  -3 -10   1      114.34      126.41     27.14 o 
  -2 -10   1      766.52      766.12     80.36 o 
  -1 -10   1      864.46     1030.10     69.85 o 
   0 -10   1      565.88      583.87     52.04 o 
   1 -10   1       44.66       26.00     22.75 o 
   2 -10   1      576.35      582.97     54.13 o 
   3 -10   1      919.17      925.94     98.74 o 
   4 -10   1      353.28      401.59     68.78 o 
  -5  -9   1      206.24      233.16     35.86 o 
  -4  -9   1     1252.91     1224.48     77.82 o 
  -3  -9   1       30.39       52.01     16.47 o 
  -2  -9   1      243.29      244.12     32.53 o 
  -1  -9   1     1597.80     1706.27    123.93 o 
   0  -9   1     1828.92     2199.25    151.96 o 
   1  -9   1       23.98       10.52     23.55 o 
   2  -9   1       42.69       23.12     10.12 o 
   3  -9   1      748.10      875.00     58.17 o 
   4  -9   1      871.45      912.60     64.28 o 
   5  -9   1      154.50      141.59     28.18 o 
  -6  -8   1       69.27       50.51     47.26 o 
  -5  -8   1      236.61      256.33     36.24 o 
  -4  -8   1     1312.48     1352.05    102.41 o 
  -3  -8   1      167.33      191.99     27.97 o 
  -2  -8   1      503.98      479.43     42.16 o 
  -1  -8   1      153.59      167.61     32.24 o 
   0  -8   1     2499.83     2529.24     97.26 o 
   1  -8   1     1647.15     1693.92     56.02 o 
   2  -8   1      564.80      541.62     29.48 o 
   3  -8   1      727.10      699.37     50.97 o 
   4  -8   1      884.95      905.10     61.82 o 
   5  -8   1      471.54      451.87     46.59 o 
   6  -8   1      283.57      265.58     38.88 o 
  -7  -7   1      478.36      418.01     52.57 o 
  -6  -7   1      381.31      375.02     59.41 o 
  -5  -7   1       15.12       -1.18     12.98 o 
  -4  -7   1      722.58      732.38     70.54 o 
  -3  -7   1     1462.91     1480.96     96.78 o 
  -2  -7   1     1205.79     1247.38     47.74 o 
  -1  -7   1       21.20       34.36     13.01 o 
   0  -7   1     1202.95     1273.22     41.20 o 
   1  -7   1      802.74      830.22     36.39 o 
   2  -7   1     2156.63     2259.29     78.30 o 
   3  -7   1      537.69      502.04     52.42 o 
   4  -7   1      651.56      696.92     52.31 o 
   5  -7   1      508.93      491.09     47.07 o 
   6  -7   1      465.01      396.19     45.36 o 
   7  -7   1       47.01       67.38     23.13 o 
  -7  -6   1      170.99      182.09     31.54 o 
  -6  -6   1     1189.68     1165.25    100.90 o 
  -5  -6   1      947.33      971.83     85.51 o 
  -4  -6   1      467.06      360.17     47.09 o 
  -3  -6   1      926.08      844.13     67.63 o 
  -2  -6   1     5028.36     4953.03    272.35 o 
  -1  -6   1     1678.48     1658.63     36.58 o 
   0  -6   1       10.60       11.27      3.48 o 
   1  -6   1      932.81      993.35     37.69 o 
   2  -6   1     5531.32     5710.74    113.09 o 
   3  -6   1      348.15      323.03     23.83 o 
   4  -6   1        3.10        4.18      9.12 o 
   5  -6   1       77.48       43.90     15.35 o 
   6  -6   1      474.61      449.51     47.54 o 
   7  -6   1       52.54       29.50     16.09 o 
   8  -6   1        7.05       18.29     14.87 o 
  -8  -5   1       19.50        4.13     11.88 o 
  -7  -5   1       12.77       20.27     17.82 o 
  -6  -5   1      229.51      282.71     49.10 o 
  -5  -5   1     1592.16     1617.16     49.90 o 
  -4  -5   1      700.43      721.26     36.24 o 
  -3  -5   1        3.83        4.89      3.55 o 
  -2  -5   1     5694.19     5761.96    178.64 o 
  -1  -5   1     6986.66     7073.57    109.54 o 
   0  -5   1      545.22      550.74     18.43 o 
   1  -5   1      112.98      108.60      9.86 o 
   2  -5   1     2244.51     2335.08     53.42 o 
   3  -5   1     1391.92     1356.21     89.79 o 
   4  -5   1      929.29      957.08     77.99 o 
   5  -5   1      256.81      307.20     41.62 o 
   6  -5   1      966.47     1022.74     69.10 o 
   7  -5   1      150.90      151.83     28.98 o 
   8  -5   1       80.56       94.15     40.96 o 
  -8  -4   1      313.94      319.09     41.44 o 
  -7  -4   1      602.76      521.86     44.95 o 
  -6  -4   1      462.16      410.66     36.39 o 
  -5  -4   1     1369.99     1328.45     59.06 o 
  -4  -4   1      881.24      885.35     33.26 o 
  -3  -4   1     2191.05     2238.07     60.84 o 
  -2  -4   1      119.38      112.95      8.98 o 
  -1  -4   1     2428.02     2371.67     36.69 o 
   0  -4   1     8369.50     8607.90     93.46 o 
   1  -4   1     2714.69     2712.02     40.73 o 
   2  -4   1      959.66     1039.74     35.81 o 
   3  -4   1     1418.14     1540.32     76.80 o 
   4  -4   1     1609.89     1581.92     71.21 o 
   5  -4   1      461.69      454.35     40.98 o 
   6  -4   1      202.02      193.58     29.59 o 
   7  -4   1      309.31      298.15     40.18 o 
   8  -4   1      185.21      243.10     44.64 o 
  -8  -3   1      339.88      333.75     31.76 o 
  -7  -3   1      923.28     1051.42    139.20 o 
  -6  -3   1      179.19      142.55     22.12 o 
  -5  -3   1     1228.21     1243.67     58.00 o 
  -4  -3   1     4000.80     3868.14     98.90 o 
  -3  -3   1     8734.90     8481.19    124.72 o 
  -2  -3   1      621.15      619.29     18.27 o 
  -1  -3   1     1114.08     1142.03     18.96 o 
   0  -3   1     1252.89     1217.85     23.54 o 
   1  -3   1    12507.91    12078.53    120.73 o 
   2  -3   1      367.52      396.91     14.74 o 
   3  -3   1      753.70      833.87     28.84 o 
   4  -3   1     2823.72     2989.23     76.03 o 
   5  -3   1     1601.63     1624.06     42.33 o 
   6  -3   1      404.77      373.20     39.51 o 
   7  -3   1       83.55       63.92     18.54 o 
   8  -3   1      348.62      361.08     45.28 o 
   9  -3   1       60.49       53.36     49.51 o 
  -9  -2   1       15.35       14.04     11.41 o 
  -8  -2   1       41.39       31.17     11.21 o 
  -7  -2   1     1001.03      950.95     61.88 o 
  -6  -2   1      361.72      354.69     34.41 o 
  -5  -2   1        2.80        0.02      6.21 o 
  -4  -2   1      348.18      360.25     27.91 o 
  -3  -2   1     8760.48     8631.73    125.79 o 
  -2  -2   1     2555.60     2516.12     50.31 o 
  -1  -2   1     5414.65     5613.56     65.13 o 
   0  -2   1       35.70       63.43      5.16 o 
   1  -2   1    12251.52    11633.43    124.00 o 
   2  -2   1     2457.46     2491.04     49.95 o 
   3  -2   1     1484.89     1504.50     61.70 o 
   4  -2   1      415.93      433.17     33.57 o 
   5  -2   1      987.13      972.97     56.16 o 
   6  -2   1      132.20      117.16     55.13 o 
   7  -2   1      383.33      395.15     42.92 o 
   8  -2   1      246.19      335.02     55.14 o 
   9  -2   1      333.44      386.96     49.23 o 
  -9  -1   1      181.43      187.26     33.18 o 
  -8  -1   1       72.00       63.09     21.55 o 
  -7  -1   1     1074.28     1054.12     50.80 o 
  -6  -1   1     1205.40     1111.19     62.45 o 
  -5  -1   1     1803.20     1821.73     74.02 o 
  -4  -1   1      432.05      468.18     32.26 o 
  -3  -1   1     2601.80     2549.13     57.37 o 
  -2  -1   1     4479.48     4510.93     72.01 o 
  -1  -1   1     8354.07     8266.76    161.17 o 
   0  -1   1       45.45       65.64     10.59 o 
   1  -1   1     2102.88     2124.28     72.30 o 
   2  -1   1     1624.13     1538.24     38.80 o 
   3  -1   1     6688.58     6989.91    139.76 o 
   4  -1   1     1086.10     1222.94     55.34 o 
   5  -1   1     1202.54     1217.28    104.37 o 
   6  -1   1     1355.44     1441.08    117.77 o 
   7  -1   1      165.57      156.14     26.71 o 
   8  -1   1      128.31      147.90     29.16 o 
   9  -1   1      199.25      164.73     42.93 o 
  -9   0   1      367.28      434.42     50.64 o 
  -8   0   1      646.19      578.19     54.15 o 
  -7   0   1       84.98       65.37     12.92 o 
  -6   0   1     2188.91     2088.01     65.49 o 
  -5   0   1     4646.85     4717.41    128.74 o 
  -4   0   1     6481.32     6461.22    144.07 o 
  -3   0   1      319.92      330.39     21.36 o 
  -2   0   1     4368.57     4371.90     97.93 o 
  -1   0   1     6596.94     6306.25    102.91 o 
   1   0   1     6858.11     6638.16    187.12 o 
   2   0   1      635.55      604.14     35.92 o 
   3   0   1     4739.53     4855.94     73.29 o 
   4   0   1      497.72      452.17     31.56 o 
   5   0   1      348.91      377.97     44.19 o 
   6   0   1       38.89       18.51     10.48 o 
   7   0   1     1376.78     1238.53     72.16 o 
   8   0   1        0.29       -2.29     10.79 o 
   9   0   1      165.87      124.21     26.34 o 
  -9   1   1      178.11      184.16     35.60 o 
  -8   1   1      955.71      935.67     70.36 o 
  -7   1   1       27.12       37.05     16.48 o 
  -6   1   1        0.90        1.15      6.29 o 
  -5   1   1     2181.05     2284.29     59.78 o 
  -4   1   1     5979.95     5835.47    110.46 o 
  -3   1   1     1241.18     1264.67     34.21 o 
  -2   1   1      944.90      991.01     39.86 o 
  -1   1   1     3064.36     2962.74     48.88 o 
   1   1   1     5687.59     5527.04     58.63 o 
   2   1   1     2084.02     2297.59     41.57 o 
   3   1   1     1972.87     1912.14     39.40 o 
   4   1   1     1354.09     1319.43     53.09 o 
   5   1   1        6.54        5.09     12.17 o 
   6   1   1        1.00        9.13     10.09 o 
   7   1   1      488.59      549.80     46.92 o 
   8   1   1      245.89      275.06     36.47 o 
   9   1   1       44.83       45.22     18.92 o 
  -9   2   1        2.83       11.16     12.63 o 
  -8   2   1      825.03      831.49     94.73 o 
  -7   2   1      899.94      991.59     67.97 o 
  -6   2   1     1111.58     1143.76     62.10 o 
  -5   2   1       86.05       76.90      8.88 o 
  -4   2   1     4405.92     4329.80     73.32 o 
  -3   2   1     1157.85     1050.77     46.96 o 
  -2   2   1     7805.82     7994.39    143.59 o 
  -1   2   1      692.26      754.66     23.23 o 
   0   2   1    17871.39    15504.55    215.47 o 
   1   2   1    11056.61    10274.04    110.55 o 
   2   2   1     4656.14     4714.76     54.74 o 
   3   2   1     2739.11     2939.41     48.89 o 
   4   2   1      302.36      274.07     17.86 o 
   5   2   1      357.06      357.75     49.70 o 
   6   2   1       81.94       93.78     17.33 o 
   7   2   1      765.90      870.54     57.51 o 
   8   2   1      210.88      194.46     30.72 o 
   9   2   1      124.20      113.83     25.72 o 
  -9   3   1       12.14        0.83      8.29 o 
  -8   3   1      313.23      375.06     46.20 o 
  -7   3   1      838.44      890.77     65.61 o 
  -6   3   1     2731.77     2659.89    107.54 o 
  -5   3   1      719.46      640.53     76.94 o 
  -4   3   1      350.26      278.05     27.84 o 
  -3   3   1     4816.19     4952.39    118.81 o 
  -2   3   1     6678.72     6532.51     91.30 o 
  -1   3   1        3.16        8.31      2.95 o 
   0   3   1     4308.16     4524.86     64.67 o 
   1   3   1     1549.12     1625.07     69.68 o 
   2   3   1     2938.09     2936.89     48.80 o 
   3   3   1      147.46      185.92      9.49 o 
   4   3   1     1277.49     1420.46     36.74 o 
   5   3   1      999.70     1026.47     44.47 o 
   6   3   1      655.43      632.83     43.44 o 
   7   3   1      299.29      268.48     31.68 o 
   8   3   1      143.78      164.40     27.08 o 
   9   3   1       62.82       56.21     14.89 o 
  -8   4   1       46.21       19.38     16.33 o 
  -7   4   1       74.26       28.88     14.48 o 
  -6   4   1      870.64      861.93     61.56 o 
  -5   4   1     1595.45     1536.75     76.09 o 
  -4   4   1      489.83      507.60     39.15 o 
  -3   4   1      135.72      154.04     24.41 o 
  -2   4   1     7650.43     7497.89    147.18 o 
  -1   4   1     4123.60     4220.29     72.55 o 
   0   4   1     1423.83     1490.27     28.04 o 
   1   4   1      944.68     1086.75     62.25 o 
   2   4   1     2662.90     2464.60     44.33 o 
   3   4   1      339.63      354.74     11.21 o 
   4   4   1      242.99      264.55     13.71 o 
   5   4   1      365.33      343.97     19.43 o 
   6   4   1     2072.30     2112.72     68.85 o 
   7   4   1      146.51      119.41     18.22 o 
   8   4   1        8.27        4.90     10.52 o 
  -8   5   1      460.97      585.10     59.98 o 
  -7   5   1      169.90      162.79     30.13 o 
  -6   5   1     1839.58     1893.97    115.31 o 
  -5   5   1     2160.96     1968.42    203.18 o 
  -4   5   1      312.63      333.10     33.36 o 
  -3   5   1      190.98      178.92     12.56 o 
  -2   5   1     1668.40     1699.37     52.50 o 
  -1   5   1     2073.24     2122.84     44.71 o 
   0   5   1     6645.82     6744.14     76.97 o 
   1   5   1      705.06      723.72     55.18 o 
   2   5   1     4121.00     4056.03    149.94 o 
   3   5   1      450.96      451.49     13.48 o 
   4   5   1      191.00      187.14     13.27 o 
   5   5   1      221.48      191.85     30.72 o 
   6   5   1      767.87      797.88     49.40 o 
   7   5   1      154.37      162.59     42.31 o 
   8   5   1       59.24       60.12     30.14 o 
  -8   6   1      410.13      425.32     52.95 o 
  -7   6   1      750.86      862.81     69.74 o 
  -6   6   1        1.16        5.85     12.95 o 
  -5   6   1      905.18      933.23     62.69 o 
  -4   6   1     2499.29     2431.40    171.89 o 
  -3   6   1     1224.64     1343.01     42.42 o 
  -2   6   1      198.00      195.65     28.73 o 
  -1   6   1      799.89      875.59     29.07 o 
   0   6   1      981.64      936.38     29.62 o 
   1   6   1      987.09      827.46     65.00 o 
   2   6   1      239.46      264.48     37.48 o 
   3   6   1      731.66      739.39     65.81 o 
   4   6   1      763.89      706.99     50.36 o 
   5   6   1      294.04      252.44     44.59 o 
   6   6   1      254.55      217.13     44.95 o 
   7   6   1       44.00       71.35     28.17 o 
   8   6   1      209.49      223.73     52.13 o 
  -7   7   1      849.99      879.46     72.32 o 
  -6   7   1      160.15      188.34     32.07 o 
  -5   7   1       89.82       63.46     19.11 o 
  -4   7   1      133.41      139.97     49.81 o 
  -3   7   1     4350.58     4220.19     90.15 o 
  -2   7   1      589.02      598.34     27.54 o 
  -1   7   1       99.14      109.34     13.01 o 
   0   7   1      676.69      654.70     64.87 o 
   1   7   1      931.60      943.45     76.00 o 
   2   7   1        1.48        2.38     11.67 o 
   3   7   1      105.61      115.98     28.21 o 
   4   7   1     1391.80     1253.86     96.97 o 
   5   7   1      762.09      836.67     83.72 o 
   6   7   1        7.57       28.30     21.44 o 
   7   7   1       13.25       30.17     22.41 o 
  -6   8   1      844.37      907.53     70.43 o 
  -5   8   1      485.22      433.79     45.06 o 
  -4   8   1       71.68       57.90     21.72 o 
  -3   8   1     1696.19     1758.06     78.37 o 
  -2   8   1      737.73      780.83     33.60 o 
  -1   8   1      344.22      403.96     25.95 o 
   0   8   1      103.30      107.47     19.77 o 
   1   8   1     1458.12     1372.77     98.75 o 
   2   8   1       82.94      134.65     31.89 o 
   3   8   1       28.81       22.41     15.81 o 
   4   8   1      354.23      425.74     59.32 o 
   5   8   1      421.39      487.41     66.18 o 
   6   8   1       11.81       28.71     19.66 o 
   7   8   1       12.01       36.81     24.17 o 
  -6   9   1      300.32      262.99     39.18 o 
  -5   9   1      828.84      915.26     67.79 o 
  -4   9   1      151.22      108.66     25.36 o 
  -3   9   1      108.64      125.96     21.62 o 
  -2   9   1      124.91      109.65     13.74 o 
  -1   9   1     1703.44     1701.12     64.83 o 
   0   9   1       46.36       64.75     16.65 o 
   1   9   1      359.98      419.07     60.13 o 
   2   9   1      670.58      630.60     71.12 o 
   3   9   1      571.64      594.58     70.97 o 
   4   9   1       34.09       31.62     20.25 o 
   5   9   1      129.08      109.85     35.45 o 
   6   9   1      152.25      153.86     41.46 o 
  -5  10   1      269.03      312.10     76.57 o 
  -4  10   1      683.53      772.19     90.11 o 
  -3  10   1       36.17       17.63     19.29 o 
  -2  10   1       13.26       18.82     12.55 o 
  -1  10   1      507.96      533.68     38.02 o 
   0  10   1      410.65      381.18     39.08 o 
   1  10   1       15.82       22.46     17.80 o 
   2  10   1        8.50       17.80     18.71 o 
   3  10   1      885.98      853.58     90.08 o 
   4  10   1      122.56       75.07     29.96 o 
   5  10   1       59.53       36.71     22.99 o 
  -3  11   1      110.26      129.74     37.10 o 
  -2  11   1       74.13       43.28     17.54 o 
  -1  11   1      413.19      359.87     64.24 o 
   0  11   1      251.76      260.44     64.19 o 
   1  11   1       47.98       22.62     19.05 o 
   2  11   1        1.42       -8.47     12.26 o 
   3  11   1      425.96      373.38     63.01 o 
   0 -11   2      531.85      464.17     74.13 o 
  -3 -10   2      624.13      671.11     92.76 o 
  -2 -10   2      203.17      253.67     57.49 o 
  -1 -10   2      233.78      179.41     47.03 o 
   0 -10   2      103.76      112.85     34.57 o 
   1 -10   2      382.39      527.83     72.11 o 
   2 -10   2      296.55      342.93     61.32 o 
   3 -10   2       76.58       51.05     25.33 o 
   4 -10   2      128.07      125.28     39.71 o 
  -5  -9   2      315.51      344.39     70.57 o 
  -4  -9   2      109.21      131.52     44.36 o 
  -3  -9   2      231.36      204.51     50.04 o 
  -2  -9   2      496.90      557.03     49.21 o 
  -1  -9   2      872.52      949.43     85.38 o 
   0  -9   2      143.03      119.33     29.08 o 
   1  -9   2      221.38      198.56     28.94 o 
   2  -9   2       14.24       32.47     13.36 o 
   3  -9   2      375.68      365.39     61.39 o 
   4  -9   2        3.86        5.65     10.23 o 
   5  -9   2      225.83      200.06     33.48 o 
  -6  -8   2       14.57      -14.61     23.52 o 
  -5  -8   2      804.20      856.14     64.42 o 
  -4  -8   2      747.07      817.84     60.17 o 
  -3  -8   2      167.97      179.68     26.65 o 
  -2  -8   2       29.22        7.78     18.82 o 
  -1  -8   2     2957.59     2849.71     79.91 o 
   0  -8   2     1015.36     1034.95     61.25 o 
   1  -8   2      149.05      139.19     16.41 o 
   2  -8   2      206.86      177.83     20.24 o 
   3  -8   2     1200.30     1218.16     54.40 o 
   4  -8   2       47.19       54.51     17.64 o 
   5  -8   2       36.13       27.43     14.37 o 
   6  -8   2      255.48      244.48     38.49 o 
  -6  -7   2       20.40       31.00     16.00 o 
  -5  -7   2      434.91      389.13     42.12 o 
  -4  -7   2     1044.82     1032.23     64.54 o 
  -3  -7   2      304.67      314.40     33.51 o 
  -2  -7   2      291.67      308.08     22.40 o 
  -1  -7   2      816.13      891.49     39.56 o 
   0  -7   2      893.89      930.30     31.82 o 
   1  -7   2      395.70      383.00     29.33 o 
   2  -7   2       35.06       30.27     11.79 o 
   3  -7   2     1185.17     1101.28     49.32 o 
   4  -7   2       86.34       70.90     19.04 o 
   5  -7   2      171.01      170.15     28.31 o 
   6  -7   2        0.49        2.76     16.45 o 
   7  -7   2      370.58      383.67     65.75 o 
  -7  -6   2      288.01      345.64     43.76 o 
  -6  -6   2      814.68      909.62     65.69 o 
  -5  -6   2       49.50       62.12     17.48 o 
  -4  -6   2      594.89      568.54     44.80 o 
  -3  -6   2     1272.09     1376.18     46.91 o 
  -2  -6   2      597.56      574.03     21.09 o 
  -1  -6   2       14.62       11.23      3.81 o 
   0  -6   2      127.76      125.12     10.23 o 
   1  -6   2     1337.21     1328.84     40.08 o 
   2  -6   2      668.98      546.30     69.66 o 
   3  -6   2      353.37      342.13     25.83 o 
   4  -6   2      949.54      882.54     58.16 o 
   5  -6   2      521.50      623.85     52.57 o 
   6  -6   2       23.56       15.42     13.56 o 
   7  -6   2      282.81      317.58     43.62 o 
  -7  -5   2      432.82      428.41     46.16 o 
  -6  -5   2     1557.64     1569.73     83.64 o 
  -5  -5   2      507.64      532.79     42.58 o 
  -4  -5   2        2.48        0.56      5.71 o 
  -3  -5   2      483.07      460.71     22.52 o 
  -2  -5   2     5249.04     5327.35    106.62 o 
  -1  -5   2      109.64      117.93      8.22 o 
   0  -5   2       86.27       96.82      8.20 o 
   1  -5   2      289.16      282.03     20.36 o 
   2  -5   2     1949.25     1955.31     57.17 o 
   3  -5   2      100.57      132.53     22.48 o 
   4  -5   2       22.65       18.01     12.06 o 
   5  -5   2     2099.94     2198.29    116.31 o 
   6  -5   2      844.25      745.71     59.84 o 
   7  -5   2      290.14      209.76     35.05 o 
   8  -5   2      203.07      179.25     34.60 o 
  -8  -4   2       24.22        7.41     11.59 o 
  -7  -4   2       56.47       60.00     19.12 o 
  -6  -4   2     1325.81     1281.34     47.20 o 
  -5  -4   2      359.18      381.73     24.89 o 
  -4  -4   2      549.10      546.82     38.36 o 
  -3  -4   2        0.50        4.44      3.32 o 
  -2  -4   2     2935.48     2959.67     70.70 o 
  -1  -4   2     1567.62     1577.32     30.32 o 
   0  -4   2     1525.65     1630.95     46.09 o 
   1  -4   2     1059.52     1082.72     27.56 o 
   2  -4   2     2579.35     2518.61     76.78 o 
   3  -4   2        2.46        2.77      6.58 o 
   4  -4   2       30.31       29.13      7.92 o 
   5  -4   2      216.62      207.26     51.71 o 
   6  -4   2      192.56      218.65     31.75 o 
   7  -4   2      152.96      123.15     26.49 o 
   8  -4   2       21.43       44.65     26.86 o 
  -8  -3   2      572.02      607.02     51.74 o 
  -7  -3   2      480.35      503.24     44.12 o 
  -6  -3   2      278.21      310.76     32.28 o 
  -5  -3   2     1201.02     1202.63     59.06 o 
  -4  -3   2     2104.64     2092.94     51.03 o 
  -3  -3   2        0.72        7.51      4.03 o 
  -2  -3   2     1863.55     1873.13     38.36 o 
  -1  -3   2     1440.68     1498.43     27.64 o 
   0  -3   2     3439.36     3471.68     46.52 o 
   1  -3   2       43.71       45.82      5.47 o 
   2  -3   2     3055.27     3040.36    117.42 o 
   3  -3   2     1349.82     1374.73     38.66 o 
   4  -3   2      199.41      196.29     19.39 o 
   5  -3   2      234.53      250.00     19.29 o 
   6  -3   2      731.26      648.62     51.97 o 
   7  -3   2      182.97      189.09     30.44 o 
   8  -3   2      223.14      236.36     36.71 o 
   9  -3   2       63.18      100.07     27.09 o 
  -8  -2   2      325.96      297.12     38.46 o 
  -7  -2   2     1444.96     1427.67     62.77 o 
  -6  -2   2      175.00      135.75     18.27 o 
  -5  -2   2       11.73        6.90      6.48 o 
  -4  -2   2     2157.15     2119.04     61.08 o 
  -3  -2   2     6416.59     6456.02    106.78 o 
  -2  -2   2      128.79      154.12     16.94 o 
  -1  -2   2       32.31       35.30      6.40 o 
   0  -2   2     4694.67     4761.89     53.29 o 
   1  -2   2      979.63      981.66     22.32 o 
   2  -2   2      189.44      200.40     23.59 o 
   3  -2   2        3.13       12.76      6.97 o 
   4  -2   2     6183.05     6298.59    111.24 o 
   5  -2   2      217.41      194.35     25.85 o 
   6  -2   2      464.73      425.83     40.82 o 
   7  -2   2      925.72      780.29     59.65 o 
   8  -2   2      952.75     1026.85     74.28 o 
   9  -2   2        2.78      -11.29     12.99 o 
  -8  -1   2      268.48      263.04     36.46 o 
  -7  -1   2     1038.00     1006.48     51.01 o 
  -6  -1   2      246.48      252.85     23.74 o 
  -5  -1   2      158.52      142.15     16.76 o 
  -4  -1   2     1706.31     1767.24     72.13 o 
  -3  -1   2     3081.87     3067.38     67.84 o 
  -2  -1   2     2824.93     2943.06     55.98 o 
  -1  -1   2     1715.68     1794.82     39.87 o 
   0  -1   2     2227.31     2203.37    153.47 o 
   1  -1   2     2583.42     2609.47     86.15 o 
   2  -1   2      115.91      133.11     14.42 o 
   3  -1   2      387.70      438.38     28.81 o 
   4  -1   2     4061.72     4086.40    110.23 o 
   5  -1   2      716.10      770.12     48.71 o 
   6  -1   2       32.43       21.83     11.67 o 
   7  -1   2      248.51      250.61     33.72 o 
   8  -1   2     1114.45     1343.44     82.90 o 
   9  -1   2      132.12      147.96     29.90 o 
  -9   0   2      253.96      263.13     56.15 o 
  -8   0   2       21.39       38.66     15.57 o 
  -7   0   2      706.17      773.47     43.16 o 
  -6   0   2       92.78      121.23     16.37 o 
  -5   0   2     1207.76     1205.99     46.48 o 
  -4   0   2      127.76      105.31     12.74 o 
  -3   0   2     2565.40     2540.98     58.52 o 
  -2   0   2     1686.21     1657.24     41.39 o 
  -1   0   2     5621.80     5558.91     83.26 o 
   0   0   2     1722.42     1859.56     64.47 o 
   1   0   2     1297.70     1206.82     51.64 o 
   2   0   2     2461.69     2367.18     59.24 o 
   3   0   2      149.93      138.49     10.63 o 
   4   0   2     2838.15     2796.98     84.67 o 
   5   0   2      675.93      667.74     59.09 o 
   6   0   2      608.63      579.56     49.35 o 
   7   0   2       35.75       26.26     25.20 o 
   8   0   2      438.59      540.03     51.03 o 
   9   0   2      350.89      300.30     41.23 o 
  -9   1   2      501.01      511.97     57.00 o 
  -8   1   2      484.27      466.09     50.03 o 
  -7   1   2        4.19        2.06      9.85 o 
  -6   1   2      867.33      862.77     40.34 o 
  -5   1   2     2059.22     2107.70     60.47 o 
  -4   1   2      596.21      587.74     28.24 o 
  -3   1   2       69.16       84.97     11.12 o 
  -2   1   2        5.84        6.07      3.11 o 
  -1   1   2     5374.47     5135.71     71.93 o 
   0   1   2     1815.82     1935.40     34.35 o 
   1   1   2     2401.74     2498.30     54.17 o 
   2   1   2     1735.02     1780.64     32.18 o 
   3   1   2     5479.80     5639.84     70.09 o 
   4   1   2       44.80       38.20      9.81 o 
   5   1   2      446.47      459.27     47.37 o 
   6   1   2     2010.18     2057.34     83.78 o 
   7   1   2     1812.39     1819.02    162.07 o 
   8   1   2      121.76      130.54     25.56 o 
   9   1   2      197.97      210.61     34.70 o 
  -8   2   2      502.87      489.89     52.19 o 
  -7   2   2       33.04       28.56     14.52 o 
  -6   2   2       11.36       13.15     10.43 o 
  -5   2   2     3573.11     3661.75     94.14 o 
  -4   2   2     3029.09     3166.71     74.91 o 
  -3   2   2      182.28      187.39     20.15 o 
  -2   2   2      143.89      133.64      8.99 o 
  -1   2   2     5459.23     5303.44     69.71 o 
   0   2   2     2391.94     2591.20     53.31 o 
   1   2   2      410.70      440.39     28.03 o 
   2   2   2      611.77      603.40     13.51 o 
   3   2   2     6117.88     6273.71     83.85 o 
   4   2   2       29.71       36.09      7.22 o 
   5   2   2        3.38       -4.12      7.05 o 
   6   2   2     1370.42     1326.54     65.10 o 
   7   2   2     1061.89     1019.59     62.25 o 
   8   2   2       30.78       18.69     10.55 o 
   9   2   2       11.05       25.67     15.78 o 
  -8   3   2      492.94      450.69     50.10 o 
  -7   3   2      420.50      463.78     48.08 o 
  -6   3   2      256.02      330.21     54.98 o 
  -5   3   2     1128.99     1150.74     64.09 o 
  -4   3   2     1036.10     1010.31     54.45 o 
  -3   3   2     1579.96     1633.71     62.70 o 
  -2   3   2      120.99      130.20     12.32 o 
  -1   3   2     2143.94     2165.94     36.41 o 
   0   3   2       47.06       41.84      3.90 o 
   1   3   2     2802.17     2881.06     88.09 o 
   2   3   2       46.52       42.63      3.71 o 
   3   3   2     3163.70     3204.49     52.44 o 
   4   3   2      946.57     1016.17     24.64 o 
   5   3   2      276.55      257.06     21.21 o 
   6   3   2      350.05      335.44     26.98 o 
   7   3   2      653.01      791.94     58.05 o 
   8   3   2      320.81      351.87     33.06 o 
   9   3   2      250.22      268.79     31.48 o 
  -8   4   2       11.95        6.00     15.83 o 
  -7   4   2      386.94      420.93     47.08 o 
  -6   4   2     1363.72     1304.19     76.13 o 
  -5   4   2      339.71      271.15     32.20 o 
  -4   4   2       17.15       28.03     10.45 o 
  -3   4   2     1522.58     1512.60    107.74 o 
  -2   4   2     3252.38     3223.35     85.55 o 
  -1   4   2      429.52      436.82     18.96 o 
   0   4   2     3731.20     3800.98     55.46 o 
   1   4   2     4709.18     4421.37    135.08 o 
   2   4   2     1770.14     1961.81     54.49 o 
   3   4   2      652.23      643.47     24.20 o 
   4   4   2      364.52      387.36     17.37 o 
   5   4   2     2473.59     2417.38     66.73 o 
   6   4   2      388.32      372.94     27.85 o 
   7   4   2      653.92      657.30     43.41 o 
   8   4   2      404.22      416.86     35.51 o 
   9   4   2      595.49      457.38     50.71 o 
  -8   5   2        6.31       14.24     12.96 o 
  -7   5   2      187.60      160.50     30.12 o 
  -6   5   2     1782.53     1825.30     92.61 o 
  -5   5   2       34.33       63.06     18.09 o 
  -4   5   2      119.63      102.50     18.87 o 
  -3   5   2      190.96      166.69     22.13 o 
  -2   5   2     1672.87     1723.61     62.39 o 
  -1   5   2        1.65       10.96      4.56 o 
   0   5   2      235.48      208.44     11.65 o 
   1   5   2     7556.51     7486.22    156.22 o 
   2   5   2     1234.60     1252.18     43.15 o 
   3   5   2      586.19      618.33     24.36 o 
   4   5   2      347.95      332.03     19.02 o 
   5   5   2     1585.19     1586.55     65.26 o 
   6   5   2      317.16      301.73     31.12 o 
   7   5   2       28.47       39.37     12.19 o 
   8   5   2       40.84       27.40     23.93 o 
  -7   6   2        4.67        6.35     20.50 o 
  -6   6   2      243.06      241.78     54.67 o 
  -5   6   2      397.83      358.44     38.52 o 
  -4   6   2      748.96      690.84     49.34 o 
  -3   6   2       64.83       66.58      8.84 o 
  -2   6   2     2091.95     2097.19     62.32 o 
  -1   6   2       91.69       89.84     21.12 o 
   0   6   2      459.33      450.59     16.28 o 
   1   6   2       11.66        6.36      3.58 o 
   2   6   2     1256.35     1369.46     88.85 o 
   3   6   2      835.83      811.41     24.52 o 
   4   6   2      310.32      286.97     21.41 o 
   5   6   2     2059.52     2128.88     73.39 o 
   6   6   2     1256.71     1187.02    104.77 o 
   7   6   2      245.85      276.99     53.57 o 
   8   6   2      107.61       70.43     31.81 o 
  -7   7   2      367.29      403.12     49.05 o 
  -6   7   2       46.75       54.10     17.99 o 
  -5   7   2      110.08      122.29     37.17 o 
  -4   7   2      885.42      890.15     57.79 o 
  -3   7   2        0.84        7.60      5.16 o 
  -2   7   2      170.25      137.85     16.60 o 
  -1   7   2      664.23      673.23     66.66 o 
   0   7   2     3170.91     3144.11     50.96 o 
   1   7   2       63.88       56.47     12.93 o 
   2   7   2      782.09      732.38     68.53 o 
   3   7   2     1362.50     1353.28     97.49 o 
   4   7   2      865.66      779.15     77.45 o 
   5   7   2       37.09       67.10     27.20 o 
   6   7   2      495.78      516.72     71.58 o 
   7   7   2      762.02      667.36     87.09 o 
  -6   8   2        6.46       -0.98     10.33 o 
  -5   8   2        5.25        0.56      9.51 o 
  -4   8   2      565.19      533.78     50.25 o 
  -3   8   2      397.34      399.23     41.80 o 
  -2   8   2      375.97      332.93     26.34 o 
  -1   8   2      280.83      249.42     20.73 o 
   0   8   2     1324.05     1294.83     43.90 o 
   1   8   2        1.13        0.07      8.32 o 
   2   8   2      349.88      282.23     45.85 o 
   3   8   2      186.63      204.16     41.04 o 
   4   8   2     1753.38     1777.21    124.09 o 
   5   8   2       76.45      114.74     34.38 o 
   6   8   2        0.39       12.84     16.62 o 
   7   8   2      105.76       72.71     31.10 o 
  -6   9   2       25.35        3.93     20.04 o 
  -5   9   2      105.81      122.76     26.14 o 
  -4   9   2      127.21      103.98     22.05 o 
  -3   9   2      225.88      255.34     43.47 o 
  -2   9   2      476.05      428.89     30.93 o 
  -1   9   2      158.03      139.68     23.05 o 
   0   9   2     1613.17     1574.26    200.14 o 
   1   9   2      444.15      446.26     36.82 o 
   2   9   2       74.94       78.04     26.88 o 
   3   9   2      120.14      125.85     34.39 o 
   4   9   2     1130.65     1291.92    109.66 o 
   5   9   2      354.64      373.77     61.49 o 
   6   9   2      443.97      356.55     63.08 o 
  -5  10   2      507.29      536.03     96.55 o 
  -4  10   2       78.21       81.52     20.47 o 
  -3  10   2      315.19      350.03     42.57 o 
  -2  10   2      291.70      274.15     35.29 o 
  -1  10   2       85.46      103.95     21.58 o 
   0  10   2      113.31      281.05     53.17 o 
   1  10   2      320.56      348.60     59.29 o 
   2  10   2      866.34      804.23     87.34 o 
   3  10   2      202.30      187.05     43.29 o 
   4  10   2      345.81      322.45     57.57 o 
   5  10   2      441.81      465.92     72.51 o 
  -3  11   2       74.26      121.16     26.05 o 
  -2  11   2       99.14      134.77     41.17 o 
  -1  11   2      505.94      586.72     82.12 o 
   0  11   2       55.56       98.72     33.70 o 
   1  11   2      158.36      191.80     47.48 o 
   2  11   2      567.95      598.23     81.59 o 
   3  11   2      563.36      591.47     79.66 o 
   4  11   2       13.60       39.76     23.53 o 
   0  12   2       98.88       79.93     22.54 o 
   1  12   2       16.07       -5.65     18.39 o 
  -2 -10   3        1.64      -26.85     26.85 o 
  -1 -10   3        0.36        1.20     14.89 o 
   0 -10   3      466.81      520.13     77.90 o 
   1 -10   3       39.63       55.66     27.65 o 
   2 -10   3        0.23        1.99     12.68 o 
   3 -10   3       60.99      -13.68     16.15 o 
  -4  -9   3       87.18       43.40     30.38 o 
  -3  -9   3      236.32      273.13     59.82 o 
  -2  -9   3      287.22      326.56     62.14 o 
  -1  -9   3       23.51       12.01     14.44 o 
   0  -9   3      546.44      484.55     71.44 o 
   1  -9   3      283.84      294.33     54.55 o 
   2  -9   3      203.81      169.24     40.60 o 
   3  -9   3        5.06       32.80     20.71 o 
   4  -9   3      397.62      471.18     76.12 o 
   5  -9   3      330.61      372.66     62.79 o 
  -5  -8   3      458.26      482.74     80.38 o 
  -4  -8   3       19.10       38.21     29.25 o 
  -3  -8   3      148.44      116.92     37.21 o 
  -2  -8   3      587.85      544.66     76.02 o 
  -1  -8   3      446.47      522.07     43.57 o 
   0  -8   3      530.92      519.96     34.18 o 
   1  -8   3      731.22      779.47     43.21 o 
   2  -8   3     1037.82     1030.03     58.91 o 
   3  -8   3        4.07       18.53      9.08 o 
   4  -8   3      473.96      474.54     47.32 o 
   5  -8   3      435.00      312.97     41.30 o 
   6  -8   3      731.07      762.93     67.40 o 
  -6  -7   3      115.75      161.46     47.33 o 
  -5  -7   3      735.04      953.78    106.85 o 
  -4  -7   3       28.54       27.34     13.82 o 
  -3  -7   3      158.83      126.12     24.04 o 
  -2  -7   3       32.95       26.62     10.76 o 
  -1  -7   3      638.10      666.63     35.49 o 
   0  -7   3       13.09       13.76      7.49 o 
   1  -7   3        2.20       10.84      5.83 o 
   2  -7   3      511.28      481.08     32.16 o 
   3  -7   3     1005.64     1045.80     50.47 o 
   4  -7   3      235.58      168.97     27.24 o 
   5  -7   3       84.63       63.52     18.93 o 
   6  -7   3     1151.03     1059.97     77.28 o 
   7  -7   3      472.46      501.61     57.13 o 
  -7  -6   3       94.13      120.65     40.21 o 
  -6  -6   3        0.05        0.84     11.12 o 
  -5  -6   3      385.77      489.91     45.38 o 
  -4  -6   3      123.69      145.14     28.90 o 
  -3  -6   3     1461.78     1358.88     66.30 o 
  -2  -6   3      497.25      485.12     25.46 o 
  -1  -6   3     2198.21     2286.58     92.99 o 
   0  -6   3      751.19      715.28     35.18 o 
   1  -6   3      161.24      187.39     18.96 o 
   2  -6   3     1289.64     1313.85     51.64 o 
   3  -6   3      934.21      975.68     46.66 o 
   4  -6   3      720.68      712.35    129.27 o 
   5  -6   3       41.10       14.11     10.63 o 
   6  -6   3      899.03      863.41     67.49 o 
   7  -6   3      605.39      526.82     56.04 o 
  -7  -5   3      240.48      279.91     38.25 o 
  -6  -5   3      228.34      208.83     31.60 o 
  -5  -5   3      146.39      136.94     24.25 o 
  -4  -5   3      760.33      828.02     38.79 o 
  -3  -5   3      762.73      788.48     34.45 o 
  -2  -5   3      139.34      146.92     12.34 o 
  -1  -5   3     1798.92     1857.63     37.67 o 
   0  -5   3      852.25      872.96     34.42 o 
   1  -5   3     2057.35     2011.45     62.98 o 
   2  -5   3       57.89       81.02     20.57 o 
   3  -5   3     3385.97     3362.63     75.87 o 
   4  -5   3     1374.51     1387.57     77.13 o 
   5  -5   3     1561.54     1367.91     77.42 o 
   6  -5   3      168.64      138.64     26.92 o 
   7  -5   3      474.61      490.75     77.41 o 
   8  -5   3      451.51      449.01     54.42 o 
  -7  -4   3      217.27      168.97     29.65 o 
  -6  -4   3      265.13      326.03     29.02 o 
  -5  -4   3        7.18        0.88      7.25 o 
  -4  -4   3       20.90       13.96     13.05 o 
  -3  -4   3     1135.13     1131.36     34.75 o 
  -2  -4   3      420.57      445.68     19.39 o 
  -1  -4   3       23.61       16.33      5.72 o 
   0  -4   3      285.33      299.39     13.26 o 
   1  -4   3     2170.43     2112.44     54.52 o 
   2  -4   3      110.90      119.53     18.09 o 
   3  -4   3      180.56      213.75     26.01 o 
   4  -4   3      697.12      779.64     52.23 o 
   5  -4   3     3367.33     3436.80    166.75 o 
   6  -4   3      841.50      910.05    142.34 o 
   7  -4   3        5.77       22.54     15.48 o 
   8  -4   3      453.00      544.54     57.31 o 
  -8  -3   3      125.10      149.43     27.89 o 
  -7  -3   3      319.89      336.21     30.83 o 
  -6  -3   3     1571.88     1623.52     63.23 o 
  -5  -3   3       96.35      106.98     19.69 o 
  -4  -3   3       49.25       55.69     10.89 o 
  -3  -3   3     1387.21     1411.15     46.16 o 
  -2  -3   3      750.00      681.27     23.78 o 
  -1  -3   3      281.81      271.46     13.50 o 
   0  -3   3       43.62       55.77      5.18 o 
   1  -3   3     6672.58     6772.46    120.20 o 
   2  -3   3     1700.94     1601.82     71.30 o 
   3  -3   3      682.89      768.76     34.92 o 
   4  -3   3      495.53      529.49     26.67 o 
   5  -3   3     3589.86     3480.71     86.69 o 
   6  -3   3      860.48      814.76     59.68 o 
   7  -3   3      243.28      294.08     38.11 o 
   8  -3   3       87.67       90.65     28.37 o 
  -8  -2   3      310.84      322.72     49.15 o 
  -7  -2   3       20.58       13.23      9.97 o 
  -6  -2   3      361.80      346.69     29.49 o 
  -5  -2   3      520.64      521.86     39.56 o 
  -4  -2   3      793.99      761.69     36.08 o 
  -3  -2   3      168.58      161.26     19.65 o 
  -2  -2   3     2729.96     2873.15     63.92 o 
  -1  -2   3     2032.81     2050.06     38.43 o 
   0  -2   3     1197.58     1171.25     36.43 o 
   1  -2   3     2329.11     2272.13     43.51 o 
   2  -2   3     4872.67     4895.24    111.54 o 
   3  -2   3     3189.92     3182.20     73.50 o 
   4  -2   3     1157.84     1180.39     44.29 o 
   5  -2   3     1561.65     1537.17     54.38 o 
   6  -2   3      873.67      982.49     63.43 o 
   7  -2   3     1134.48     1258.41     77.67 o 
   8  -2   3      194.66      205.56     64.83 o 
   9  -2   3      258.90      314.11     44.26 o 
  -8  -1   3      334.62      351.94     43.58 o 
  -7  -1   3      189.80      148.03     20.95 o 
  -6  -1   3      102.42      135.20     21.18 o 
  -5  -1   3      212.67      232.45     22.03 o 
  -4  -1   3     2279.72     2207.74     83.43 o 
  -3  -1   3      249.30      275.40     17.45 o 
  -2  -1   3     1694.30     1702.09     46.68 o 
  -1  -1   3     2116.66     2066.03     50.30 o 
   0  -1   3     1810.83     1757.60     44.25 o 
   1  -1   3       21.76       10.83      8.50 o 
   2  -1   3     1105.94     1184.63     38.06 o 
   3  -1   3     4765.17     4657.68    112.06 o 
   4  -1   3     3060.76     2895.66    138.98 o 
   5  -1   3        2.38        4.53      8.47 o 
   6  -1   3      164.87      174.91     26.51 o 
   7  -1   3      890.84      896.18     63.28 o 
   8  -1   3     1084.52     1229.68     79.69 o 
   9  -1   3       10.08       -3.66     11.44 o 
  -8   0   3      434.10      430.18     86.21 o 
  -7   0   3      561.69      510.79     49.22 o 
  -6   0   3       13.18       13.08      7.36 o 
  -5   0   3      255.20      249.00     41.61 o 
  -4   0   3     2138.59     2119.95     61.72 o 
  -3   0   3     1362.44     1445.60     60.76 o 
  -2   0   3      279.02      298.97     19.03 o 
  -1   0   3     3545.32     3604.19     71.90 o 
   0   0   3    27478.47    23453.58    270.38 o 
   1   0   3     2266.51     2727.88     59.28 o 
   2   0   3       64.22      104.52     18.65 o 
   3   0   3     1933.99     1877.75    107.40 o 
   4   0   3     4118.34     4105.24    106.28 o 
   5   0   3     1217.64     1205.02     60.09 o 
   6   0   3      649.06      611.20     46.58 o 
   7   0   3     2296.37     2297.89    100.06 o 
   8   0   3      823.22      805.50     62.65 o 
   9   0   3      176.58      193.72     34.01 o 
  -8   1   3       40.05       17.82     13.80 o 
  -7   1   3      195.61      198.08     31.10 o 
  -6   1   3     1227.34     1131.86     49.21 o 
  -5   1   3       36.38       58.21     11.76 o 
  -4   1   3     1363.01     1361.56     76.47 o 
  -3   1   3      732.53      722.18     31.03 o 
  -2   1   3     2998.69     3010.34     49.93 o 
  -1   1   3     1530.10     1572.44     30.29 o 
   0   1   3      425.04      434.57     20.06 o 
   1   1   3    18620.48    17697.03    207.42 o 
   2   1   3     6607.61     6543.00    148.18 o 
   3   1   3      615.36      609.72     30.61 o 
   4   1   3     7948.86     7999.37    157.20 o 
   5   1   3     2300.23     2258.94     81.20 o 
   6   1   3      647.30      547.20     95.80 o 
   7   1   3        3.56       19.76     11.39 o 
   8   1   3      726.18      651.62     54.91 o 
   9   1   3      431.36      452.34    124.41 o 
  -8   2   3        9.14        6.30     16.01 o 
  -7   2   3       14.28        7.49     14.53 o 
  -6   2   3        5.01        7.76     10.94 o 
  -5   2   3      775.00      787.85     35.34 o 
  -4   2   3      762.16      793.40     51.71 o 
  -3   2   3     1246.28     1281.91     40.04 o 
  -2   2   3     4041.58     3948.59    106.60 o 
  -1   2   3      370.11      370.87     14.25 o 
   0   2   3     2683.73     2809.18     44.47 o 
   1   2   3        2.92        6.77      3.54 o 
   2   2   3     9574.45     9446.95    109.36 o 
   3   2   3     1789.83     1839.76     34.63 o 
   4   2   3      406.12      404.51     33.80 o 
   5   2   3     1208.82     1234.52     56.08 o 
   6   2   3     2653.85     2681.59     95.04 o 
   7   2   3      127.22      173.19     26.17 o 
   8   2   3        1.23       -0.47     18.41 o 
   9   2   3       80.72       88.28     22.05 o 
  -8   3   3       82.72       67.64     20.84 o 
  -7   3   3       42.93       25.46     28.65 o 
  -6   3   3      235.29      250.51     35.38 o 
  -5   3   3     1057.05     1092.14    171.47 o 
  -4   3   3       34.83       61.93     16.24 o 
  -3   3   3        2.52       11.73      4.98 o 
  -2   3   3     1897.45     1836.71     51.72 o 
  -1   3   3     5718.40     5576.03     91.02 o 
   0   3   3        7.13       12.92      3.07 o 
   1   3   3      564.93      561.50     22.42 o 
   2   3   3     9067.96     8889.27    295.74 o 
   3   3   3     4484.64     4561.92     58.06 o 
   4   3   3      546.82      602.82     26.57 o 
   5   3   3       88.53      104.92     13.77 o 
   6   3   3     2949.61     3125.83     96.97 o 
   7   3   3     1229.79     1236.99     57.17 o 
   8   3   3      278.46      279.97     29.46 o 
   9   3   3        7.35       20.04     11.76 o 
  -8   4   3       73.30       38.23     19.76 o 
  -7   4   3      339.06      276.35     38.32 o 
  -6   4   3       97.09       86.05     20.93 o 
  -5   4   3     1106.78      980.93     69.16 o 
  -4   4   3     1073.96     1186.72     63.65 o 
  -3   4   3     2290.28     2312.97     52.61 o 
  -2   4   3     1346.64     1371.60     54.03 o 
  -1   4   3     4409.98     4338.85     76.35 o 
   0   4   3     2443.79     2480.34     37.97 o 
   1   4   3      132.11      131.96     11.23 o 
   2   4   3     2541.98     2421.46     52.18 o 
   3   4   3     3443.43     3381.08     72.98 o 
   4   4   3     3985.35     4083.69     67.45 o 
   5   4   3     1133.94     1145.55     44.34 o 
   6   4   3      813.11      854.14     42.03 o 
   7   4   3     1213.72     1169.62     54.46 o 
   8   4   3      468.44      481.69     37.81 o 
   9   4   3       66.10       82.34     37.56 o 
  -8   5   3       62.08      101.09     25.77 o 
  -7   5   3      246.86      296.35     44.34 o 
  -6   5   3        0.65        5.72     10.76 o 
  -5   5   3      962.13      871.81     59.29 o 
  -4   5   3      474.79      518.15     41.60 o 
  -3   5   3     1127.79     1083.32     63.76 o 
  -2   5   3      186.84      214.53     21.73 o 
  -1   5   3     1089.24     1087.44     35.15 o 
   0   5   3      719.77      696.98     22.71 o 
   1   5   3     5231.75     5058.77     67.55 o 
   2   5   3        4.60        9.27      2.26 o 
   3   5   3      858.50      819.37     26.43 o 
   4   5   3     1589.23     1614.37     39.16 o 
   5   5   3     1078.86     1114.02     69.02 o 
   6   5   3        0.04        5.97      6.89 o 
   7   5   3       13.15        7.42      8.69 o 
   8   5   3      356.97      412.12     69.54 o 
  -7   6   3      221.72      241.96     38.60 o 
  -6   6   3      357.77      361.05     42.43 o 
  -5   6   3       55.68       65.50     18.70 o 
  -4   6   3      187.05      215.01     33.15 o 
  -3   6   3     2025.76     1988.56     67.31 o 
  -2   6   3     1242.72     1227.92     56.77 o 
  -1   6   3      153.01      133.09     22.03 o 
   0   6   3     1794.42     1748.71     43.68 o 
   1   6   3     8213.75     7842.87     99.14 o 
   2   6   3     2149.42     2179.05     37.49 o 
   3   6   3       34.64       36.91      6.52 o 
   4   6   3      277.05      233.24     26.22 o 
   5   6   3     3302.37     3235.53    154.02 o 
   6   6   3      274.76      323.87     55.69 o 
   7   6   3       44.11       31.46     22.75 o 
   8   6   3      210.06      221.20     53.14 o 
  -7   7   3      211.43      190.07     48.94 o 
  -6   7   3      363.56      384.62     44.89 o 
  -5   7   3      206.14      202.38     30.46 o 
  -4   7   3      237.00      256.53     31.63 o 
  -3   7   3     1969.78     1973.70     69.61 o 
  -2   7   3      555.65      579.33     33.54 o 
  -1   7   3     1612.69     1533.32     65.73 o 
   0   7   3       49.73       42.21      7.03 o 
   1   7   3     5026.58     4961.11     62.65 o 
   2   7   3     1981.29     1941.32     59.26 o 
   3   7   3     1872.16     1802.68     51.39 o 
   4   7   3      162.09      193.76     39.82 o 
   5   7   3      711.48      751.06     81.10 o 
   6   7   3      551.07      491.95     70.54 o 
   7   7   3      451.14      445.96     71.37 o 
  -6   8   3      134.66      175.06     31.44 o 
  -5   8   3      141.99      149.45     27.90 o 
  -4   8   3      196.26      201.34     29.25 o 
  -3   8   3      125.26      123.88     18.88 o 
  -2   8   3     1616.90     1706.67     96.89 o 
  -1   8   3      813.76      855.90     73.14 o 
   0   8   3      526.06      537.58     28.38 o 
   1   8   3      167.24      153.69     12.72 o 
   2   8   3      114.59      119.36     15.75 o 
   3   8   3     1159.13     1329.60    103.09 o 
   4   8   3     1369.14     1196.62    103.80 o 
   5   8   3      250.81      219.08     47.23 o 
   6   8   3      262.16      286.81     55.28 o 
   7   8   3      629.06      792.88     96.60 o 
  -5   9   3      276.73      287.75     38.60 o 
  -4   9   3      740.01      785.40     57.95 o 
  -3   9   3        0.67        4.43      8.10 o 
  -2   9   3       13.51       23.24      8.24 o 
  -1   9   3     1938.14     1926.35     64.27 o 
   0   9   3     3264.18     3136.85    103.26 o 
   1   9   3      398.10      483.75     66.01 o 
   2   9   3       59.82       36.20     23.12 o 
   3   9   3     1592.06     1348.19    111.48 o 
   4   9   3      806.47      918.15     93.99 o 
   5   9   3       64.23       67.05     27.32 o 
   6   9   3        1.07       24.03     20.49 o 
  -4  10   3     1009.92      963.02     66.26 o 
  -3  10   3       82.90       85.35     21.91 o 
  -2  10   3       77.79       77.83     19.96 o 
  -1  10   3      247.25      309.46     58.66 o 
   0  10   3     1441.95     1514.29    126.32 o 
   1  10   3      486.62      529.76     73.87 o 
   2  10   3      486.17      362.93     60.21 o 
   3  10   3      481.49      572.35     76.24 o 
   4  10   3      650.77      572.84     78.18 o 
   5  10   3      315.61      362.69     64.97 o 
  -3  11   3      420.85      430.06     76.89 o 
  -2  11   3      580.46      643.29     89.11 o 
  -1  11   3       10.33      -21.51     22.63 o 
   0  11   3      321.75      405.14     68.27 o 
   1  11   3      255.86      239.35     53.16 o 
   2  11   3      538.01      638.01     85.37 o 
   3  11   3       37.29       49.77     27.63 o 
   4  11   3      150.49      183.32     46.71 o 
   0  12   3        0.33       15.03     19.10 o 
   1  12   3      202.72      155.64     46.97 o 
   0 -10   4      151.88      171.34     49.10 o 
   1 -10   4       62.63      103.88     40.05 o 
  -3  -9   4       26.22        0.06     18.61 o 
  -2  -9   4        3.22        9.61     19.92 o 
  -1  -9   4      581.16      589.84     85.21 o 
   0  -9   4      492.05      453.85     72.24 o 
   1  -9   4        1.21      -22.07     22.07 o 
   2  -9   4       24.82       64.43     31.43 o 
   3  -9   4     1534.82     1760.17    146.38 o 
   4  -9   4     1010.03      860.98    106.63 o 
  -4  -8   4      272.24      343.56     68.82 o 
  -3  -8   4      110.83      146.40     47.89 o 
  -2  -8   4      332.53      274.95     56.94 o 
  -1  -8   4      258.18      300.11     58.63 o 
   0  -8   4     1713.43     1746.33     85.43 o 
   1  -8   4      920.12      953.52     63.47 o 
   2  -8   4       16.31       20.07     11.61 o 
   3  -8   4      698.37      646.70     55.46 o 
   4  -8   4      454.46      484.70     48.82 o 
   5  -8   4      414.06      425.13     49.24 o 
  -5  -7   4       70.32       99.81     43.15 o 
  -4  -7   4       93.68      147.89     45.56 o 
  -3  -7   4      296.24      282.87     57.38 o 
  -2  -7   4      379.50      278.25     55.83 o 
  -1  -7   4       15.37       11.97      8.52 o 
   0  -7   4      471.19      491.61     43.02 o 
   1  -7   4      974.59      965.83     60.87 o 
   2  -7   4     2928.52     2819.17     85.32 o 
   3  -7   4      427.02      444.10     34.14 o 
   4  -7   4      483.29      497.64     86.13 o 
   5  -7   4      710.89      820.03    126.20 o 
   6  -7   4      894.68      941.67     74.07 o 
  -6  -6   4      536.53      663.66     91.58 o 
  -5  -6   4      436.62      499.38     76.82 o 
  -4  -6   4       19.17       -7.54     21.45 o 
  -3  -6   4      215.86      181.02     46.17 o 
  -2  -6   4     2886.09     2875.82     73.54 o 
  -1  -6   4      182.42      163.71     15.87 o 
   0  -6   4      223.43      257.60     21.37 o 
   1  -6   4     1217.39     1136.18     71.03 o 
   2  -6   4     3611.72     3594.18    120.09 o 
   3  -6   4      382.04      386.76     30.57 o 
   4  -6   4      123.60      112.54     22.78 o 
   5  -6   4      583.45      577.69     53.37 o 
   6  -6   4     1531.00     1515.09    132.84 o 
   7  -6   4      348.87      357.05     55.91 o 
  -7  -5   4       59.96      123.73     43.44 o 
  -6  -5   4      201.13      234.48     53.36 o 
  -5  -5   4      902.99      863.32     79.69 o 
  -4  -5   4      281.49      297.83     24.40 o 
  -3  -5   4       91.85       92.40     12.80 o 
  -2  -5   4     2029.03     2019.22     56.33 o 
  -1  -5   4     1491.42     1523.15     46.40 o 
   0  -5   4      559.60      561.56     32.47 o 
   1  -5   4       69.36       66.01     10.79 o 
   2  -5   4     2420.78     2269.58     88.72 o 
   3  -5   4     1806.55     1805.46    116.40 o 
   4  -5   4      687.12      628.64     41.27 o 
   5  -5   4        0.24        7.78     10.97 o 
   6  -5   4     1262.18     1224.69     79.60 o 
   7  -5   4      488.34      542.32     56.43 o 
  -7  -4   4      181.30      217.15     79.49 o 
  -6  -4   4      152.73      152.49     21.30 o 
  -5  -4   4       58.54       36.46     10.66 o 
  -4  -4   4      296.30      337.03     25.54 o 
  -3  -4   4     1657.82     1667.78     53.38 o 
  -2  -4   4       32.69       27.22      6.88 o 
  -1  -4   4     2402.73     2493.72     57.33 o 
   0  -4   4     7453.11     7641.06    110.68 o 
   1  -4   4     1641.95     1588.84     45.62 o 
   2  -4   4      337.29      288.31     21.35 o 
   3  -4   4      887.68      943.02     79.90 o 
   4  -4   4     2662.49     2693.66    104.75 o 
   5  -4   4     1003.90      998.11     95.36 o 
   6  -4   4       37.86       70.56     19.61 o 
   7  -4   4      419.70      507.79     52.98 o 
   8  -4   4      666.99      815.61    101.41 o 
  -7  -3   4      388.61      365.42     42.43 o 
  -6  -3   4       83.97       74.92     19.44 o 
  -5  -3   4      281.27      291.05     33.22 o 
  -4  -3   4     1093.77     1171.07     47.85 o 
  -3  -3   4     2881.16     2901.50    108.26 o 
  -2  -3   4        0.53       -3.64      3.73 o 
  -1  -3   4     1006.19     1015.28     33.12 o 
   0  -3   4     3400.72     3355.35     60.00 o 
   1  -3   4     8837.34     8714.51    164.75 o 
   2  -3   4       91.05      107.09     31.54 o 
   3  -3   4      534.30      520.40     56.27 o 
   4  -3   4     4126.39     4122.33    127.74 o 
   5  -3   4     2230.53     2289.50     97.22 o 
   6  -3   4       29.58       35.61     14.82 o 
   7  -3   4       77.86       59.32     19.75 o 
   8  -3   4      470.42      467.01     53.10 o 
  -8  -2   4        0.05       -5.68     27.28 o 
  -7  -2   4      376.37      406.40     35.06 o 
  -6  -2   4      172.01      187.84     52.90 o 
  -5  -2   4      361.91      373.58     38.17 o 
  -4  -2   4      258.15      265.17     29.21 o 
  -3  -2   4     4067.40     4191.42    116.26 o 
  -2  -2   4      946.66      918.08     32.84 o 
  -1  -2   4     1031.68      985.60     26.28 o 
   0  -2   4     1264.38     1293.13     74.07 o 
   1  -2   4     5315.33     5262.20    152.67 o 
   2  -2   4     2756.61     2675.89    116.72 o 
   3  -2   4     1315.49     1219.87     83.06 o 
   4  -2   4     1067.14     1149.23     70.22 o 
   5  -2   4     2742.42     2847.26     86.05 o 
   6  -2   4     2077.11     2088.67     95.47 o 
   7  -2   4      727.80      749.99     60.55 o 
   8  -2   4      252.61      309.93     42.15 o 
   9  -2   4      256.82      281.24     42.10 o 
  -8  -1   4       32.12       26.80     15.43 o 
  -7  -1   4      323.26      321.23     31.62 o 
  -6  -1   4      507.82      550.95     33.30 o 
  -5  -1   4      927.20      964.45     41.20 o 
  -4  -1   4       32.81       22.13     16.29 o 
  -3  -1   4     1163.86     1059.78     53.23 o 
  -2  -1   4     1927.91     1895.93     77.56 o 
  -1  -1   4     4802.96     4778.52    180.14 o 
   0  -1   4      713.44      746.56     39.54 o 
   1  -1   4     1070.58     1140.15     41.53 o 
   2  -1   4     3896.63     3873.25    141.66 o 
   3  -1   4     7877.34     7845.11    236.67 o 
   4  -1   4      574.55      714.11     44.67 o 
   5  -1   4     1195.65     1121.46     76.29 o 
   6  -1   4     1383.87     1342.55     74.85 o 
   7  -1   4      822.54      806.35    120.41 o 
   8  -1   4       24.94       16.35     14.59 o 
   9  -1   4       27.48       50.41     20.32 o 
  -8   0   4      339.34      288.87     41.18 o 
  -7   0   4       81.67       89.53     22.57 o 
  -6   0   4      735.38      657.17     41.15 o 
  -5   0   4     1144.94     1259.04     60.82 o 
  -4   0   4     1318.44     1330.80     44.88 o 
  -3   0   4      413.01      401.55     26.42 o 
  -2   0   4     2149.94     2156.53     54.62 o 
  -1   0   4    11196.35    10612.48    202.79 o 
   0   0   4     4220.65     4273.21     61.42 o 
   1   0   4     2590.60     2942.37     73.27 o 
   2   0   4      627.62      640.33     50.41 o 
   3   0   4     7238.87     7310.40    218.45 o 
   4   0   4     1974.57     1837.52     80.31 o 
   5   0   4      196.87      190.57     23.66 o 
   6   0   4       51.30       33.81     13.70 o 
   7   0   4     1969.70     1960.30     93.65 o 
   8   0   4       22.93       -3.99     15.21 o 
   9   0   4        0.38       10.05     41.36 o 
  -8   1   4      378.42      350.61     51.49 o 
  -7   1   4       40.76       35.43     15.99 o 
  -6   1   4      224.02      247.13     24.50 o 
  -5   1   4     1118.95     1158.29     49.67 o 
  -4   1   4     2329.39     2361.67    131.09 o 
  -3   1   4      594.78      575.58     26.81 o 
  -2   1   4        0.03       -0.83      3.14 o 
  -1   1   4     8628.16     8393.31     95.02 o 
   0   1   4     6465.18     6401.33     92.81 o 
   1   1   4     6450.82     6523.42     96.38 o 
   2   1   4        1.82        0.68      4.32 o 
   3   1   4     6494.70     6408.21    159.48 o 
   4   1   4     2622.64     2685.06     81.05 o 
   5   1   4     1091.49     1062.39     53.30 o 
   6   1   4      272.38      292.68     31.77 o 
   7   1   4      295.14      274.84     33.74 o 
   8   1   4      632.51      637.78     54.82 o 
   9   1   4      288.65      274.11     81.30 o 
  -8   2   4      223.35      252.24     40.12 o 
  -7   2   4      348.23      338.07     41.90 o 
  -6   2   4      679.35      696.13     55.29 o 
  -5   2   4       70.58       90.05     39.56 o 
  -4   2   4     2113.32     2070.00     83.48 o 
  -3   2   4     1390.20     1408.48     46.02 o 
  -2   2   4     3195.84     3302.66     72.44 o 
  -1   2   4     1136.78     1190.09     27.44 o 
   0   2   4     5433.58     5475.26     75.21 o 
   1   2   4     4870.91     4938.55     73.11 o 
   2   2   4     4307.63     4405.80    100.55 o 
   3   2   4      498.97      509.14     20.82 o 
   4   2   4      490.88      456.99     25.10 o 
   5   2   4     2988.95     3229.79     99.07 o 
   6   2   4     1112.04     1077.18     61.99 o 
   7   2   4      202.78      214.59     28.93 o 
   8   2   4      101.30      101.11     22.12 o 
   9   2   4      347.54      370.83     43.75 o 
  -8   3   4       26.66       47.58     23.54 o 
  -7   3   4      330.78      326.49     42.04 o 
  -6   3   4     1265.80     1354.17     83.23 o 
  -5   3   4       27.23       30.87     13.64 o 
  -4   3   4      769.66      797.37     51.19 o 
  -3   3   4     4229.34     4191.36     85.50 o 
  -2   3   4     5694.92     5660.90     89.45 o 
  -1   3   4     1141.86     1153.45     32.11 o 
   0   3   4      388.06      407.85     14.62 o 
   1   3   4     4004.38     3897.90     83.77 o 
   2   3   4     8949.74     8872.89    106.50 o 
   3   3   4      889.98      905.02     29.87 o 
   4   3   4      640.61      628.94     27.95 o 
   5   3   4     1543.61     1591.48     64.68 o 
   6   3   4     1374.52     1316.17     53.99 o 
   7   3   4       24.02       23.09     10.10 o 
   8   3   4        2.12       -0.99      7.21 o 
   9   3   4      157.46       93.41     31.28 o 
  -8   4   4        4.71       -9.77     12.04 o 
  -7   4   4        3.79        7.52     12.60 o 
  -6   4   4      625.67      617.24     54.58 o 
  -5   4   4      563.60      544.87     67.02 o 
  -4   4   4       75.58       76.04      9.62 o 
  -3   4   4      300.82      289.30     19.62 o 
  -2   4   4    11244.09    11093.98    252.64 o 
  -1   4   4     3292.85     3367.86     61.27 o 
   0   4   4     1285.68     1311.46     30.92 o 
   1   4   4      285.89      277.82     18.18 o 
   2   4   4     7298.80     7258.57    116.47 o 
   3   4   4     1806.94     1816.45     50.89 o 
   4   4   4     1622.24     1621.91     44.69 o 
   5   4   4      424.76      437.96     32.42 o 
   6   4   4     1301.52     1399.25     92.04 o 
   7   4   4      229.53      229.45     24.29 o 
   8   4   4      157.45      143.54     41.78 o 
   9   4   4      155.43      247.56     38.88 o 
  -7   5   4        8.39        2.07     29.00 o 
  -6   5   4      714.05      804.22     69.02 o 
  -5   5   4      393.20      345.38     38.32 o 
  -4   5   4      571.03      565.89     45.13 o 
  -3   5   4      406.14      368.17     22.42 o 
  -2   5   4      791.56      741.04     35.90 o 
  -1   5   4     2194.22     2239.79     55.02 o 
   0   5   4     5691.07     5719.49    134.07 o 
   1   5   4      295.78      266.41     18.24 o 
   2   5   4     2080.38     2042.13     52.44 o 
   3   5   4      983.64      925.46     27.29 o 
   4   5   4     2394.92     2366.24     87.34 o 
   5   5   4      416.71      410.49     31.58 o 
   6   5   4       74.80       80.35     13.24 o 
   7   5   4      401.18      448.18     43.22 o 
   8   5   4      680.29      682.18     90.77 o 
  -7   6   4      568.13      650.98     61.95 o 
  -6   6   4       36.02       31.58     13.31 o 
  -5   6   4     1419.60     1520.96     82.44 o 
  -4   6   4     3234.77     3202.08    113.84 o 
  -3   6   4     1483.62     1503.81     58.97 o 
  -2   6   4       49.30       61.13     11.59 o 
  -1   6   4      660.37      691.35     33.06 o 
   0   6   4     3207.60     3114.70     76.00 o 
   1   6   4     2881.24     2795.78     47.29 o 
   2   6   4       24.24       39.08      7.37 o 
   3   6   4      754.77      718.95     20.87 o 
   4   6   4     2523.88     2315.07    134.12 o 
   5   6   4      912.40      764.90     47.58 o 
   6   6   4       72.43       62.37     14.99 o 
   7   6   4       75.68      114.68     39.14 o 
   8   6   4      453.11      563.57     83.82 o 
  -7   7   4      466.09      446.84     53.02 o 
  -6   7   4       13.73        8.69     15.34 o 
  -5   7   4        2.14        2.84     13.51 o 
  -4   7   4     1071.01      983.03     62.00 o 
  -3   7   4     4661.77     4530.97    112.05 o 
  -2   7   4      252.73      268.26     23.15 o 
  -1   7   4       22.33       26.11      8.09 o 
   0   7   4     1856.87     1764.46     51.39 o 
   1   7   4     1806.18     1803.49     39.68 o 
   2   7   4      773.85      748.61     28.92 o 
   3   7   4      686.05      610.56     68.76 o 
   4   7   4     1539.84     1656.15    117.03 o 
   5   7   4      433.47      409.40     60.84 o 
   6   7   4      114.66      152.11     40.16 o 
   7   7   4       28.11       45.55     26.79 o 
  -6   8   4      284.11      333.78     43.45 o 
  -5   8   4      286.84      240.33     33.89 o 
  -4   8   4       32.70       20.67     11.95 o 
  -3   8   4      681.36      663.31     41.73 o 
  -2   8   4     1192.63     1177.16     52.51 o 
  -1   8   4     1344.24     1445.33     55.74 o 
   0   8   4       49.12       41.61      8.55 o 
   1   8   4     1819.18     1703.29     46.08 o 
   2   8   4     1362.06     1265.02    101.18 o 
   3   8   4     1213.72     1324.09    105.97 o 
   4   8   4        1.27       50.56     23.12 o 
   5   8   4      199.29      196.83     44.18 o 
   6   8   4      278.38      285.27     56.79 o 
   7   8   4      295.05      334.05     64.54 o 
  -5   9   4     1292.40     1323.25     82.48 o 
  -4   9   4      200.58      177.89     30.86 o 
  -3   9   4      189.73      180.12     22.97 o 
  -2   9   4      761.43      757.85     43.41 o 
  -1   9   4     3024.35     2997.63     82.97 o 
   0   9   4       64.94       94.56     31.82 o 
   1   9   4      408.52      390.85     42.55 o 
   2   9   4     1176.90     1152.68    102.29 o 
   3   9   4     1102.63     1300.05    110.58 o 
   4   9   4        1.93        5.09     19.41 o 
   5   9   4       12.91      -21.05     21.05 o 
   6   9   4      226.94      259.90     57.44 o 
  -4  10   4      643.54      655.05     54.67 o 
  -3  10   4       17.60       13.93     11.46 o 
  -2  10   4       31.97       16.88     20.86 o 
  -1  10   4     1066.82      999.01    104.40 o 
   0  10   4      945.94      922.55     99.01 o 
   1  10   4      222.23      293.86     55.58 o 
   2  10   4       65.65       78.04     29.69 o 
   3  10   4     1011.08     1040.35    104.53 o 
   4  10   4      184.84      105.14     38.17 o 
   5  10   4       28.83       -4.44     12.94 o 
  -3  11   4      448.32      454.97     80.26 o 
  -2  11   4      167.72       93.11     38.16 o 
  -1  11   4      536.23      482.04     77.49 o 
   0  11   4      446.02      492.83     76.05 o 
   1  11   4      995.57     1072.45    112.40 o 
   2  11   4      295.31      280.23     78.28 o 
   3  11   4      144.00      205.25     49.49 o 
   4  11   4      150.25       80.92     32.85 o 
   0  12   4      126.60      140.63     46.08 o 
   1  12   4      643.31      730.32     97.93 o 
  -2  -9   5      629.15      653.91     96.48 o 
  -1  -9   5      998.86     1011.14    117.19 o 
   0  -9   5       86.63       98.27     38.95 o 
   1  -9   5      193.31      125.84     40.13 o 
   2  -9   5      247.94      334.69     62.39 o 
   3  -9   5      791.65      997.06    113.66 o 
  -3  -8   5       92.82       58.19     32.25 o 
  -2  -8   5       99.64      132.26     44.67 o 
  -1  -8   5     1700.91     1660.18    142.95 o 
   0  -8   5      354.83      381.17     41.72 o 
   1  -8   5      130.29      106.43     47.34 o 
   2  -8   5      232.83      246.30     35.58 o 
   3  -8   5      912.83      881.76     93.87 o 
   4  -8   5      527.70      551.36    140.39 o 
  -5  -7   5      192.78      151.26     48.58 o 
  -4  -7   5      776.32      934.62    111.37 o 
  -3  -7   5      776.07      767.22     98.05 o 
  -2  -7   5      367.18      465.71     73.33 o 
  -1  -7   5      312.10      294.86     58.59 o 
   0  -7   5     1070.45     1062.95     67.23 o 
   1  -7   5     1554.46     1528.91     91.94 o 
   2  -7   5      296.41      285.51     36.05 o 
   3  -7   5     1038.66     1018.39     54.21 o 
   4  -7   5     1007.71      906.47     68.19 o 
   5  -7   5      951.39      899.97     71.14 o 
   6  -7   5       32.84        9.70     14.08 o 
  -5  -6   5      187.39      229.82     55.60 o 
  -4  -6   5      533.81      587.70     84.05 o 
  -3  -6   5     1022.24      993.36    105.81 o 
  -2  -6   5      580.07      594.57    100.53 o 
  -1  -6   5        2.24        7.39     12.22 o 
   0  -6   5      408.94      358.73     34.42 o 
   1  -6   5     2497.21     2441.91    101.42 o 
   2  -6   5      968.88      892.47     60.76 o 
   3  -6   5       19.44       16.98     14.80 o 
   4  -6   5      150.29      161.48     23.19 o 
   5  -6   5      330.69      340.46     43.20 o 
   6  -6   5      176.59      148.17     30.81 o 
  -6  -5   5      455.84      529.70     81.89 o 
  -5  -5   5      138.36      195.91     50.91 o 
  -4  -5   5        2.96      -22.59     22.59 o 
  -3  -5   5      488.86      517.99     42.06 o 
  -2  -5   5     3002.66     3055.01    104.92 o 
  -1  -5   5      136.48      117.40     22.29 o 
   0  -5   5        9.42        2.82      9.81 o 
   1  -5   5      962.43     1035.19     92.25 o 
   2  -5   5     3135.21     3101.20    112.11 o 
   3  -5   5     1462.00     1409.30    107.02 o 
   4  -5   5      650.12      635.00     80.15 o 
   5  -5   5     1027.92     1063.57     73.00 o 
   6  -5   5      490.92      495.83     52.70 o 
   7  -5   5       20.49       27.51     16.34 o 
  -7  -4   5        4.49      -19.04     20.24 o 
  -6  -4   5      606.79      747.13     91.69 o 
  -5  -4   5      613.09      697.11     75.10 o 
  -4  -4   5     1365.27     1295.61     70.71 o 
  -3  -4   5       38.87       38.53      8.85 o 
  -2  -4   5     2418.23     2390.68     58.98 o 
  -1  -4   5     2714.29     2608.00     99.67 o 
   0  -4   5     1342.89     1275.45     62.82 o 
   1  -4   5      672.50      713.76     27.76 o 
   2  -4   5     1581.88     1481.74     50.34 o 
   3  -4   5     1447.28     1421.71    103.67 o 
   4  -4   5     1551.25     1615.62     83.84 o 
   5  -4   5        0.32       -5.58      9.13 o 
   6  -4   5      516.54      490.39     77.50 o 
   7  -4   5      811.99      980.33     83.19 o 
   8  -4   5      100.95      128.48     29.73 o 
  -7  -3   5       73.23       98.64     24.51 o 
  -6  -3   5      415.94      488.06     46.13 o 
  -5  -3   5     1243.85     1241.30     55.07 o 
  -4  -3   5     1178.87     1148.56     90.72 o 
  -3  -3   5        2.56        3.48      9.17 o 
  -2  -3   5      482.58      523.30     24.23 o 
  -1  -3   5      826.30      830.69    138.87 o 
   0  -3   5     3939.00     3934.37    114.42 o 
   1  -3   5     1075.71     1060.69     35.80 o 
   2  -3   5      417.46      428.99     27.82 o 
   3  -3   5      661.98      628.08     65.17 o 
   4  -3   5      613.14      594.61     47.38 o 
   5  -3   5        0.20        4.62      9.26 o 
   6  -3   5       19.85       22.33     13.33 o 
   7  -3   5       57.65       10.80     14.18 o 
   8  -3   5      461.84      372.86     48.47 o 
  -7  -2   5      583.92      515.26     51.30 o 
  -6  -2   5       27.02       14.03     13.51 o 
  -5  -2   5       76.99       87.32     20.45 o 
  -4  -2   5     2332.92     2396.45     95.12 o 
  -3  -2   5     3151.92     3275.13    108.38 o 
  -2  -2   5       55.02       58.84      8.89 o 
  -1  -2   5       59.21       40.63     11.96 o 
   0  -2   5     7620.99     7208.54    162.10 o 
   1  -2   5     4473.93     4484.26    153.19 o 
   2  -2   5     1418.39     1405.45     87.61 o 
   3  -2   5        8.06       13.15     13.93 o 
   4  -2   5     3999.03     4169.28    127.28 o 
   5  -2   5      242.14      248.55     65.11 o 
   6  -2   5       22.50       19.52     11.82 o 
   7  -2   5      162.66      204.41     37.25 o 
   8  -2   5      363.31      436.66     51.15 o 
  -7  -1   5      410.30      402.73     44.82 o 
  -6  -1   5      245.65      221.51     31.88 o 
  -5  -1   5      373.46      386.97     43.34 o 
  -4  -1   5      714.20      756.19     51.51 o 
  -3  -1   5     2840.00     2823.81     97.90 o 
  -2  -1   5     5180.01     5233.86    120.85 o 
  -1  -1   5      324.46      314.16     28.61 o 
   0  -1   5     3858.79     3714.57    208.41 o 
   1  -1   5     3484.88     3772.45    183.28 o 
   2  -1   5     2826.80     2693.81    123.13 o 
   3  -1   5      395.83      335.59     31.00 o 
   4  -1   5      901.32      893.93     52.38 o 
   5  -1   5     1086.52      958.10    104.76 o 
   6  -1   5      622.47      669.28     52.77 o 
   7  -1   5       23.95       38.25     17.29 o 
   8  -1   5      262.65      280.86     39.91 o 
   9  -1   5       46.51       34.80     15.91 o 
  -8   0   5       33.83       26.68     12.92 o 
  -7   0   5      335.40      368.75     36.17 o 
  -6   0   5      451.57      420.55     29.98 o 
  -5   0   5     1551.83     1511.81     63.43 o 
  -4   0   5       57.01       61.73     16.71 o 
  -3   0   5     1682.07     1629.20     84.73 o 
  -2   0   5     1927.35     1780.90     51.08 o 
  -1   0   5     3472.92     3476.75     78.69 o 
   0   0   5        8.54        8.62      2.78 o 
   1   0   5       89.05       86.21     10.17 o 
   2   0   5     2435.87     2407.25     68.86 o 
   3   0   5     1350.09     1127.57     78.16 o 
   4   0   5      203.34      248.93     26.63 o 
   5   0   5       95.38       92.02     26.95 o 
   6   0   5     1198.19     1190.73     91.79 o 
   7   0   5      376.06      450.87     70.91 o 
   8   0   5       58.01       57.07     20.04 o 
   9   0   5       73.97       26.36     15.72 o 
  -8   1   5      143.62      184.11     34.89 o 
  -7   1   5       38.70       18.28     38.92 o 
  -6   1   5     1087.45     1035.39     46.64 o 
  -5   1   5     2030.02     2041.90     62.74 o 
  -4   1   5      741.38      750.84     40.85 o 
  -3   1   5       70.14       92.13     15.90 o 
  -2   1   5      936.43      875.76     56.68 o 
  -1   1   5     8722.41     8557.32    125.31 o 
   0   1   5     4452.87     4587.67     76.36 o 
   1   1   5      105.34      115.96     10.23 o 
   2   1   5     1085.83     1116.33     46.09 o 
   3   1   5     4928.62     4700.40     91.96 o 
   4   1   5      406.00      412.31     25.87 o 
   5   1   5        1.20        1.74      7.82 o 
   6   1   5     1071.83     1138.94     87.12 o 
   7   1   5      710.87      686.71     53.33 o 
   8   1   5       39.37       12.98     21.22 o 
   9   1   5        5.68       18.09     14.28 o 
  -8   2   5      311.55      424.52     51.52 o 
  -7   2   5      136.57      105.71     24.44 o 
  -6   2   5        1.80        4.65      9.55 o 
  -5   2   5     2884.71     2727.06    108.54 o 
  -4   2   5     1303.61     1405.22     58.29 o 
  -3   2   5     1000.24     1027.65     57.11 o 
  -2   2   5        0.24        6.33      7.56 o 
  -1   2   5     4367.98     4326.47     83.46 o 
   0   2   5     1401.67     1394.24     34.77 o 
   1   2   5     4501.06     4488.88     82.03 o 
   2   2   5       26.06       34.84      9.76 o 
   3   2   5     2370.26     2406.88     59.06 o 
   4   2   5      775.36      795.04     58.42 o 
   5   2   5     1141.92     1099.74     45.42 o 
   6   2   5      149.55      172.17     23.96 o 
   7   2   5      184.57      225.48     32.01 o 
   8   2   5       96.22      100.70     19.15 o 
   9   2   5       44.97        4.12      9.01 o 
  -8   3   5      366.82      338.60     85.13 o 
  -7   3   5      446.73      404.40     47.95 o 
  -6   3   5      211.89      274.96     36.39 o 
  -5   3   5      152.83      117.62     22.62 o 
  -4   3   5      952.48      904.88     56.09 o 
  -3   3   5     3811.59     3826.27    116.85 o 
  -2   3   5      465.67      411.17     26.89 o 
  -1   3   5     1381.92     1394.90     53.79 o 
   0   3   5     1462.76     1530.88     43.72 o 
   1   3   5     3047.26     2954.12     82.05 o 
   2   3   5      166.37      187.80     19.95 o 
   3   3   5      381.19      445.21     21.89 o 
   4   3   5      455.49      449.76     24.71 o 
   5   3   5      749.32      658.76     32.97 o 
   6   3   5       18.34       24.05     10.54 o 
   7   3   5       47.08       43.22     11.83 o 
   8   3   5      134.86      144.29     21.75 o 
   9   3   5      228.29      222.39     36.88 o 
  -7   4   5      704.81      628.69     76.20 o 
  -6   4   5     1799.97     1812.85     96.42 o 
  -5   4   5      292.75      283.34     45.95 o 
  -4   4   5      205.84      198.40     27.40 o 
  -3   4   5     2784.79     2638.22     70.91 o 
  -2   4   5     3691.99     3729.60     88.67 o 
  -1   4   5      107.65      117.58     11.28 o 
   0   4   5       52.33       71.41      9.72 o 
   1   4   5     3097.73     3127.76     58.93 o 
   2   4   5     2572.76     2627.34     81.15 o 
   3   4   5       16.09       14.03      3.44 o 
   4   4   5        1.24        5.69      3.71 o 
   5   4   5     2024.96     2052.28     57.88 o 
   6   4   5      208.98      197.90     24.33 o 
   7   4   5       99.40      116.28     17.35 o 
   8   4   5      111.72      129.36     59.32 o 
  -7   5   5      206.29      154.39     31.06 o 
  -6   5   5     1263.08     1255.53     80.46 o 
  -5   5   5      189.55      211.27     31.22 o 
  -4   5   5      590.73      563.16     46.10 o 
  -3   5   5      426.88      447.52     24.55 o 
  -2   5   5     3056.25     3302.87     84.64 o 
  -1   5   5     2675.27     2739.39     58.03 o 
   0   5   5     1516.96     1607.08     87.81 o 
   1   5   5     2154.87     2169.35     75.20 o 
   2   5   5      655.65      611.06     39.03 o 
   3   5   5      453.01      464.75     56.48 o 
   4   5   5      293.75      283.08     33.28 o 
   5   5   5      646.10      744.32     38.37 o 
   6   5   5      262.58      241.05     54.84 o 
   7   5   5      150.52      160.17     27.33 o 
   8   5   5       43.94       32.25     14.74 o 
  -7   6   5        0.61        1.31     11.27 o 
  -6   6   5      308.51      380.36     45.26 o 
  -5   6   5      798.27      782.17     59.89 o 
  -4   6   5      863.09      945.75     60.87 o 
  -3   6   5       57.62       57.66     11.51 o 
  -2   6   5     1025.80     1100.23     47.74 o 
  -1   6   5     1036.57     1030.35     42.12 o 
   0   6   5     2698.29     2718.44     64.08 o 
   1   6   5       68.75       73.83     23.68 o 
   2   6   5      987.90     1067.83     75.95 o 
   3   6   5     1142.75     1175.56     54.33 o 
   4   6   5      263.39      266.96     27.83 o 
   5   6   5      712.23      722.74     79.09 o 
   6   6   5       70.03       85.62     31.33 o 
   7   6   5       62.29       65.33     32.55 o 
   8   6   5      113.50       45.64     29.62 o 
  -6   7   5        3.27        3.67     11.77 o 
  -5   7   5       88.18       80.12     20.26 o 
  -4   7   5     1837.24     1811.08    199.14 o 
  -3   7   5      676.05      702.36     43.06 o 
  -2   7   5       64.85       43.84     12.27 o 
  -1   7   5      444.85      450.63     47.28 o 
   0   7   5     2290.99     2360.46     82.17 o 
   1   7   5      173.48      140.39     19.55 o 
   2   7   5       19.71       26.72      9.88 o 
   3   7   5      334.44      293.92     26.56 o 
   4   7   5     1173.12     1140.80    100.56 o 
   5   7   5       76.59       24.26     19.66 o 
   6   7   5       30.71       35.10     24.88 o 
   7   7   5      465.22      383.93     68.05 o 
  -6   8   5      198.97      210.01     35.78 o 
  -5   8   5        3.23       -1.59      9.84 o 
  -4   8   5     1154.04     1207.75     72.11 o 
  -3   8   5     1144.70     1165.05     57.36 o 
  -2   8   5      357.97      323.79     27.86 o 
  -1   8   5      258.17      229.06     29.13 o 
   0   8   5      818.63      817.18     50.56 o 
   1   8   5      287.63      298.57     28.84 o 
   2   8   5      262.64      229.57     34.43 o 
   3   8   5        1.05      -11.68     15.21 o 
   4   8   5     1139.57     1189.56    105.70 o 
   5   8   5       86.20      100.33     34.22 o 
   6   8   5      113.29      112.10     38.29 o 
   7   8   5      160.62      149.28     41.77 o 
  -5   9   5      206.09      220.89     34.91 o 
  -4   9   5      195.05      134.03     25.41 o 
  -3   9   5      481.31      505.59     38.85 o 
  -2   9   5     1381.86     1447.06     61.43 o 
  -1   9   5      169.47      162.08     26.18 o 
   0   9   5      610.67      586.25     44.16 o 
   1   9   5       62.03       54.71     26.68 o 
   2   9   5      287.34      333.45     56.00 o 
   3   9   5        2.84       23.84     22.64 o 
   4   9   5      168.80      207.97     46.60 o 
   5   9   5       77.20       39.23     22.26 o 
   6   9   5      187.38      177.95     47.69 o 
  -4  10   5       28.31       24.27     14.07 o 
  -3  10   5        0.69        7.23     30.59 o 
  -2  10   5      183.91      223.51     51.34 o 
  -1  10   5      661.78      611.71     83.10 o 
   0  10   5      132.54      186.38     46.19 o 
   1  10   5       45.72       66.92     29.14 o 
   2  10   5      940.02      987.69    101.38 o 
   3  10   5      404.91      349.72     61.22 o 
   4  10   5       44.70       26.48     21.47 o 
   5  10   5       26.04       21.26     21.85 o 
  -3  11   5      127.07      200.98     54.20 o 
  -2  11   5       51.42       73.59     37.15 o 
  -1  11   5      605.74      751.44     98.55 o 
   0  11   5        8.59      -18.79     18.81 o 
   1  11   5       35.61       46.41     25.38 o 
   2  11   5      290.03      340.84     44.72 o 
   3  11   5      329.30      311.97     60.82 o 
   4  11   5        7.30       -2.84     15.85 o 
   0  12   5       83.19       98.18     37.94 o 
   1  12   5      143.06      160.65     47.12 o 
  -2  -8   6      678.43      696.22     98.88 o 
  -1  -8   6      954.70     1045.96    118.81 o 
   0  -8   6       20.88        7.91     16.42 o 
   1  -8   6        6.03      -12.50     16.30 o 
   2  -8   6      582.56      589.80     56.55 o 
   3  -8   6      137.29      118.84     37.21 o 
  -4  -7   6      118.45      150.04     51.46 o 
  -3  -7   6        7.70       33.61     26.56 o 
  -2  -7   6      170.07      119.24     43.10 o 
  -1  -7   6     1429.08     1429.17    133.61 o 
   0  -7   6      809.06      751.78     60.56 o 
   1  -7   6      103.79      124.27     25.78 o 
   2  -7   6      466.45      454.53     47.82 o 
   3  -7   6      470.50      521.89     72.85 o 
   4  -7   6        1.15        8.64     10.27 o 
   5  -7   6       31.30       20.51     22.94 o 
  -5  -6   6      162.51      155.05     51.36 o 
  -4  -6   6      372.84      415.47     75.99 o 
  -3  -6   6     1034.27     1121.07    121.07 o 
  -2  -6   6      179.94      160.87     46.68 o 
  -1  -6   6      216.82      260.60     31.41 o 
   0  -6   6      232.52      202.22     36.80 o 
   1  -6   6      321.73      324.50     38.86 o 
   2  -6   6        5.26        3.38     10.13 o 
   3  -6   6       20.89       23.51     18.47 o 
   4  -6   6      697.17      793.61     65.46 o 
   5  -6   6       87.59       70.46     22.25 o 
   6  -6   6       16.74       54.07     19.80 o 
  -5  -5   6       16.06       37.69     27.80 o 
  -4  -5   6      429.45      384.67     68.70 o 
  -3  -5   6     1248.96     1308.03     72.78 o 
  -2  -5   6     1517.68     1486.97     87.93 o 
  -1  -5   6        6.18       -0.51      9.32 o 
   0  -5   6      131.71      114.38     21.16 o 
   1  -5   6     1776.86     1735.94     95.38 o 
   2  -5   6      183.96      227.34     32.37 o 
   3  -5   6      386.44      396.23     59.24 o 
   4  -5   6      466.39      431.38     46.39 o 
   5  -5   6     1197.99     1179.09     64.50 o 
   6  -5   6       90.94       67.85     20.80 o 
   7  -5   6      113.28      101.02     27.04 o 
  -6  -4   6      386.26      483.60     79.02 o 
  -5  -4   6      131.88      109.06     24.49 o 
  -4  -4   6        3.89       -0.58     18.50 o 
  -3  -4   6     1737.49     1782.23     85.50 o 
  -2  -4   6      842.47      890.54     57.94 o 
  -1  -4   6      812.45      828.90     58.94 o 
   0  -4   6        0.63        1.25      9.85 o 
   1  -4   6     1542.72     1394.58     71.26 o 
   2  -4   6      543.96      499.49     42.10 o 
   3  -4   6      147.06      136.22     35.32 o 
   4  -4   6      172.20      271.01     50.37 o 
   5  -4   6      628.51      626.21     55.63 o 
   6  -4   6       86.11       85.24     22.78 o 
   7  -4   6       13.45       -5.38     19.07 o 
  -6  -3   6      409.78      416.94     46.68 o 
  -5  -3   6      102.89      151.70     67.03 o 
  -4  -3   6      357.67      365.81     39.57 o 
  -3  -3   6       16.50       32.49     14.36 o 
  -2  -3   6      202.64      258.31     31.53 o 
  -1  -3   6     1074.80     1049.88     60.66 o 
   0  -3   6      507.53      455.36     76.96 o 
   1  -3   6      984.25     1061.47     74.59 o 
   2  -3   6      236.46      258.32     26.38 o 
   3  -3   6      881.39      749.62     76.61 o 
   4  -3   6      184.96      186.19     41.23 o 
   5  -3   6       84.27       69.77     50.74 o 
   6  -3   6       87.45       77.73     17.43 o 
   7  -3   6      361.22      412.03     48.49 o 
   8  -3   6       11.09        2.19     24.72 o 
  -7  -2   6       50.76       76.60     24.83 o 
  -6  -2   6       57.76       34.50     18.44 o 
  -5  -2   6     1226.25     1220.51     74.86 o 
  -4  -2   6     2169.22     2081.46     94.27 o 
  -3  -2   6      164.55      171.02     26.36 o 
  -2  -2   6      489.40      498.85     16.77 o 
  -1  -2   6     1161.20     1203.50     63.79 o 
   0  -2   6     1175.74     1199.22     62.77 o 
   1  -2   6       10.15       32.15     16.04 o 
   2  -2   6      534.03      581.86     23.19 o 
   3  -2   6     1907.42     1840.58    110.10 o 
   4  -2   6     1073.21     1053.24     63.23 o 
   5  -2   6      493.96      543.69     47.72 o 
   6  -2   6      411.63      356.57     40.91 o 
   7  -2   6      778.66      812.51     65.98 o 
   8  -2   6       69.97       73.81     23.00 o 
  -7  -1   6      295.06      258.38     54.92 o 
  -6  -1   6       49.15       51.73     18.83 o 
  -5  -1   6      436.94      503.32     47.43 o 
  -4  -1   6     2181.86     2267.79     97.15 o 
  -3  -1   6      142.26      130.63     15.88 o 
  -2  -1   6      173.55      174.62     14.75 o 
  -1  -1   6      339.59      296.57     63.24 o 
   0  -1   6     1650.94     1637.21     97.72 o 
   1  -1   6      525.26      554.41     55.98 o 
   2  -1   6       89.92      112.18     13.58 o 
   3  -1   6     1009.32      868.68     74.81 o 
   4  -1   6      339.98      331.28     33.62 o 
   5  -1   6        6.92       19.37     10.68 o 
   6  -1   6       62.00       84.17     20.46 o 
   7  -1   6      747.83      775.43     62.43 o 
   8  -1   6      439.21      460.51    101.00 o 
  -7   0   6      210.39      144.20     43.53 o 
  -6   0   6      275.80      280.62     36.23 o 
  -5   0   6      270.80      254.63     40.35 o 
  -4   0   6      755.00      683.16     51.63 o 
  -3   0   6      794.56      764.65    101.05 o 
  -2   0   6     1262.60     1256.64     60.43 o 
  -1   0   6        5.82        7.51      4.04 o 
   0   0   6     2048.30     2056.22     39.92 o 
   1   0   6       21.57       26.41      6.50 o 
   2   0   6     2554.75     2785.05    233.87 o 
   3   0   6        7.07       19.81      9.64 o 
   4   0   6      561.16      565.26     32.81 o 
   5   0   6      312.38      335.14     34.02 o 
   6   0   6      197.62      208.70     28.81 o 
   7   0   6      889.20      939.67    100.04 o 
   8   0   6      154.68      151.79     28.71 o 
  -7   1   6      243.64      190.59     35.29 o 
  -6   1   6     1157.02     1136.97     59.23 o 
  -5   1   6      119.31      141.44     20.95 o 
  -4   1   6       89.82       90.93     29.82 o 
  -3   1   6      304.22      331.41     49.09 o 
  -2   1   6     4631.14     4593.95    130.98 o 
  -1   1   6     1478.83     1604.03     55.68 o 
   0   1   6      856.08      876.70     30.21 o 
   1   1   6     6379.86     6629.78    104.60 o 
   2   1   6      839.42      852.85     41.78 o 
   3   1   6      111.33       93.70     15.66 o 
   4   1   6     1244.72     1241.25     42.13 o 
   5   1   6      579.10      549.30     34.06 o 
   6   1   6      723.60      739.57     42.59 o 
   7   1   6       14.67       33.18     14.09 o 
   8   1   6      521.62      447.87     47.58 o 
  -7   2   6       11.47       -5.58     17.41 o 
  -6   2   6      200.39      154.70     55.52 o 
  -5   2   6     2262.92     2231.42    104.56 o 
  -4   2   6       22.01       12.56     11.44 o 
  -3   2   6        1.47       -0.79      9.14 o 
  -2   2   6      938.34      986.16     80.73 o 
  -1   2   6      268.76      274.09     43.27 o 
   0   2   6      130.33      140.08     13.28 o 
   1   2   6     1630.63     1736.18     48.27 o 
   2   2   6     4097.74     4201.76    106.61 o 
   3   2   6      489.17      498.48     35.53 o 
   4   2   6      101.90       89.57     11.74 o 
   5   2   6      785.49      827.42     40.24 o 
   6   2   6     1767.35     1796.87     65.81 o 
   7   2   6       44.39       47.99     14.97 o 
   8   2   6       70.79       65.00     15.30 o 
  -7   3   6      135.23      150.40     32.83 o 
  -6   3   6      144.99      100.47     20.68 o 
  -5   3   6      503.62      543.08     51.19 o 
  -4   3   6      686.53      686.38    127.19 o 
  -3   3   6      655.51      628.69     47.03 o 
  -2   3   6      218.00      213.55     24.15 o 
  -1   3   6     1089.55     1105.51     67.56 o 
   0   3   6      536.81      580.83     41.07 o 
   1   3   6      372.68      377.25     23.63 o 
   2   3   6      594.63      513.72     65.78 o 
   3   3   6      471.86      457.86     24.30 o 
   4   3   6      539.06      602.25     26.76 o 
   5   3   6       34.35       39.86     10.02 o 
   6   3   6     1818.64     1847.90     74.19 o 
   7   3   6      538.79      523.07     37.17 o 
   8   3   6      108.18      115.85     27.05 o 
  -7   4   6      693.26      664.27     52.51 o 
  -6   4   6        2.30       -7.15     11.15 o 
  -5   4   6      225.79      202.23     31.60 o 
  -4   4   6      569.91      646.93     52.07 o 
  -3   4   6     1778.19     1704.87     78.50 o 
  -2   4   6       34.08       28.52     11.63 o 
  -1   4   6      428.76      412.73     26.21 o 
   0   4   6     1816.27     1904.56     53.86 o 
   1   4   6      583.26      562.81     24.95 o 
   2   4   6      495.83      473.47     22.75 o 
   3   4   6      782.77      769.27     28.30 o 
   4   4   6     1802.82     1849.75     45.11 o 
   5   4   6      345.98      376.22     24.01 o 
   6   4   6      347.94      341.06     69.78 o 
   7   4   6      373.66      410.48     44.15 o 
   8   4   6      322.68      367.54     52.65 o 
  -7   5   6      379.21      354.53     47.29 o 
  -6   5   6      280.95      226.42     37.48 o 
  -5   5   6       44.60       21.15     11.45 o 
  -4   5   6        7.50        9.42     14.61 o 
  -3   5   6     1072.52     1044.03     61.66 o 
  -2   5   6      360.95      357.09     27.76 o 
  -1   5   6        1.53       12.45      8.51 o 
   0   5   6      330.22      362.33     36.20 o 
   1   5   6     2276.34     2213.83     50.45 o 
   2   5   6       77.34       86.26     15.86 o 
   3   5   6       88.64       92.13     16.47 o 
   4   5   6      708.08      673.89     34.45 o 
   5   5   6      943.76      970.37     80.85 o 
   6   5   6       37.39       34.34     24.65 o 
   7   5   6       19.85       15.69     11.12 o 
   8   5   6      685.78      778.52     64.72 o 
  -6   6   6      504.24      571.73     66.66 o 
  -5   6   6      620.31      584.84     44.14 o 
  -4   6   6        3.89       -7.28     10.53 o 
  -3   6   6      694.13      714.38     43.75 o 
  -2   6   6      201.81      195.69     21.26 o 
  -1   6   6       42.38       32.71      8.76 o 
   0   6   6       14.99       13.70      4.31 o 
   1   6   6     1098.11     1031.92     55.43 o 
   2   6   6      356.46      421.28     52.26 o 
   3   6   6       87.97       95.74     17.56 o 
   4   6   6      354.80      343.93     27.52 o 
   5   6   6     1368.89     1527.72    117.77 o 
   6   6   6       46.47       92.65     31.19 o 
   7   6   6       55.41       54.52     27.05 o 
   8   6   6      175.13      126.14     47.19 o 
  -6   7   6      110.35      107.37     25.97 o 
  -5   7   6      425.47      394.51     40.97 o 
  -4   7   6      490.36      437.13     44.58 o 
  -3   7   6      250.39      255.60     27.43 o 
  -2   7   6       77.19       53.39     21.49 o 
  -1   7   6     1958.37     1992.47     64.21 o 
   0   7   6       47.64       51.49     11.21 o 
   1   7   6      981.38      931.93     75.88 o 
   2   7   6      393.16      349.36     32.32 o 
   3   7   6     1088.22     1182.89     77.29 o 
   4   7   6       52.97       22.08     18.66 o 
   5   7   6      276.74      338.25     57.39 o 
   6   7   6      672.44      689.46     85.53 o 
   7   7   6      386.86      409.76     70.88 o 
  -5   8   6       51.24       96.95     24.52 o 
  -4   8   6      266.98      214.58     32.08 o 
  -3   8   6       36.31       35.04     11.89 o 
  -2   8   6      159.46      155.75     22.17 o 
  -1   8   6      241.98      243.11     22.27 o 
   0   8   6      765.95      801.41     53.55 o 
   1   8   6        3.34       -2.99      9.28 o 
   2   8   6       85.29       87.54     16.86 o 
   3   8   6     1316.95     1471.31    115.74 o 
   4   8   6      564.79      648.54     79.69 o 
   5   8   6      385.60      317.79     59.09 o 
   6   8   6       88.73       87.59     36.15 o 
   7   8   6      512.72      459.47     76.56 o 
  -5   9   6        7.67        3.86     39.59 o 
  -4   9   6      214.76      167.58     28.64 o 
  -3   9   6       19.66       -3.55      9.64 o 
  -2   9   6      197.16      248.88     35.23 o 
  -1   9   6      662.98      568.90     68.16 o 
   0   9   6      361.87      349.57     76.35 o 
   1   9   6        2.55      -20.54     20.54 o 
   2   9   6        3.67      -13.19     17.81 o 
   3   9   6      651.33      564.89     75.56 o 
   4   9   6      184.18      210.76     47.04 o 
   5   9   6      214.34      273.26     56.03 o 
   6   9   6        4.08      -25.67     25.67 o 
  -4  10   6      220.51      257.77     54.81 o 
  -3  10   6       72.52       60.92     20.55 o 
  -2  10   6      377.51      383.59     44.47 o 
  -1  10   6        4.52      -11.16     15.00 o 
   0  10   6      267.88      221.79     51.05 o 
   1  10   6      306.68      286.11     57.83 o 
   2  10   6      375.31      406.88     66.91 o 
   3  10   6      429.43      382.25     65.56 o 
   4  10   6      435.43      500.56     76.05 o 
   5  10   6      368.28      476.60     76.51 o 
  -2  11   6      272.70      286.50     63.52 o 
  -1  11   6        1.51       51.11     30.41 o 
   0  11   6       63.55       22.94     19.97 o 
   1  11   6      100.56      157.87     47.04 o 
   2  11   6      348.21      385.62     69.96 o 
   3  11   6       14.72       32.88     22.53 o 
   1  -8   7      232.13      250.13     39.51 o 
  -2  -7   7      174.46      190.72     53.65 o 
  -1  -7   7      116.15      103.69     43.31 o 
   0  -7   7        1.36       20.08     13.64 o 
   1  -7   7      207.86      198.38     33.38 o 
   2  -7   7      867.35      964.58     73.64 o 
   3  -7   7        5.12        8.43     15.96 o 
   4  -7   7      254.53      240.84     31.07 o 
  -4  -6   7       99.05      120.19     46.23 o 
  -3  -6   7        1.59        6.99     23.10 o 
  -2  -6   7      658.42      555.19     85.72 o 
  -1  -6   7       37.41       46.78     30.47 o 
   0  -6   7      193.88      169.38     28.26 o 
   1  -6   7        4.54        9.01     33.46 o 
   2  -6   7      435.67      419.31     64.63 o 
   3  -6   7      194.65      181.51     44.65 o 
   4  -6   7      165.55      186.67     48.14 o 
   5  -6   7      495.52      494.24     45.29 o 
  -4  -5   7      241.02      217.36     55.49 o 
  -3  -5   7       10.91       27.73     29.59 o 
  -2  -5   7      213.49      249.85     65.33 o 
  -1  -5   7      807.34      745.41     56.77 o 
   0  -5   7      735.96      734.59     56.20 o 
   1  -5   7       10.34       16.64     12.39 o 
   2  -5   7     1087.44     1059.24     99.72 o 
   3  -5   7      468.15      440.62     66.04 o 
   4  -5   7       95.95      134.70     38.01 o 
   5  -5   7        0.83        1.64     20.55 o 
   6  -5   7      527.89      460.47     74.67 o 
  -5  -4   7       29.56       15.91     18.60 o 
  -4  -4   7      275.96      321.70     40.34 o 
  -3  -4   7      907.56      912.67     75.05 o 
  -2  -4   7        6.70        5.57     12.17 o 
  -1  -4   7      301.33      324.70     37.42 o 
   0  -4   7      942.27      893.42     61.22 o 
   1  -4   7       23.96       43.25     15.42 o 
   2  -4   7      109.75       92.26     26.64 o 
   3  -4   7      176.26      139.61     36.66 o 
   4  -4   7     1438.21     1274.51    113.04 o 
   5  -4   7      443.53      390.55     59.77 o 
   6  -4   7       16.81       29.22     16.73 o 
   7  -4   7      318.04      304.81     44.79 o 
  -6  -3   7      121.33       98.24     26.48 o 
  -5  -3   7        4.64       -0.38     12.69 o 
  -4  -3   7       23.22       43.75     31.82 o 
  -3  -3   7      604.57      554.03     50.36 o 
  -2  -3   7      303.83      301.89     40.41 o 
  -1  -3   7      405.86      399.11     85.57 o 
   0  -3   7      141.95      114.90     34.96 o 
   1  -3   7     1636.07     1481.77    103.20 o 
   2  -3   7       38.12       69.67     23.89 o 
   3  -3   7       30.75       30.17     18.01 o 
   4  -3   7     2117.93     1993.00    138.22 o 
   5  -3   7     1121.80     1085.98     73.41 o 
   6  -3   7      104.85      149.69     29.21 o 
   7  -3   7        8.17       21.18     26.44 o 
  -6  -2   7      150.30      211.41     35.97 o 
  -5  -2   7      526.06      516.32     77.09 o 
  -4  -2   7      110.04      123.13     36.34 o 
  -3  -2   7      964.08     1008.24     66.81 o 
  -2  -2   7      472.89      509.01     78.86 o 
  -1  -2   7      623.71      547.74     46.53 o 
   0  -2   7      311.49      319.14     46.78 o 
   1  -2   7     1149.95     1154.05     89.63 o 
   2  -2   7     1630.99     1715.55     50.53 o 
   3  -2   7      223.44      191.69     20.93 o 
   4  -2   7     1128.92     1110.80     98.24 o 
   5  -2   7     1313.43     1213.19     74.42 o 
   6  -2   7      663.73      754.03     82.60 o 
   7  -2   7       28.94       37.74     17.69 o 
   8  -2   7      296.87      308.68     45.01 o 
  -6  -1   7       31.01       60.03     34.54 o 
  -5  -1   7      220.73      230.68     54.50 o 
  -4  -1   7      150.27      125.63     24.85 o 
  -3  -1   7        0.46        4.35     12.93 o 
  -2  -1   7       90.71      130.05     27.63 o 
  -1  -1   7     1027.48     1062.38     86.30 o 
   0  -1   7       61.57       39.40     20.06 o 
   1  -1   7      757.36      813.62     73.75 o 
   2  -1   7     1319.67     1456.26     93.70 o 
   3  -1   7     2329.32     2508.30    107.49 o 
   4  -1   7      156.61      166.75     59.56 o 
   5  -1   7       97.43      115.21     23.59 o 
   6  -1   7      585.35      613.79     53.32 o 
   7  -1   7     1082.70     1126.77    104.34 o 
   8  -1   7       61.77       36.92     21.82 o 
  -7   0   7       32.12       72.16     35.33 o 
  -6   0   7        4.34        8.49     13.14 o 
  -5   0   7      193.17      191.72     31.04 o 
  -4   0   7      827.86      864.23     61.85 o 
  -3   0   7      132.58      109.93     22.80 o 
  -2   0   7        1.30       -4.40     13.80 o 
  -1   0   7     1756.27     1741.98     58.11 o 
   0   0   7      205.81      163.72     33.67 o 
   1   0   7      168.75      214.65     38.43 o 
   2   0   7       41.11       51.87     23.89 o 
   3   0   7     3717.28     3815.76    105.87 o 
   4   0   7     1452.80     1512.30     53.03 o 
   5   0   7      243.59      242.92     23.93 o 
   6   0   7      590.32      581.50     39.82 o 
   7   0   7     2036.94     2108.79    139.48 o 
   8   0   7      121.68      139.61     28.75 o 
  -7   1   7      204.03      161.49     46.77 o 
  -6   1   7      283.40      242.86     53.55 o 
  -5   1   7      589.53      656.28     81.94 o 
  -4   1   7      634.20      621.63     75.10 o 
  -3   1   7      381.65      481.82     63.03 o 
  -2   1   7        1.41       -0.41     11.76 o 
  -1   1   7     1842.03     1805.06     61.65 o 
   0   1   7     1202.53     1207.65     36.58 o 
   1   1   7     1708.43     1771.40     60.33 o 
   2   1   7      349.24      379.35     30.53 o 
   3   1   7     2506.97     2439.98    122.95 o 
   4   1   7      677.57      628.65     35.38 o 
   5   1   7      357.18      355.07     29.82 o 
   6   1   7        1.43        2.90      6.52 o 
   7   1   7      585.86      548.24     50.12 o 
   8   1   7      875.08      896.13     56.37 o 
  -7   2   7       59.37      106.37     28.89 o 
  -6   2   7      276.38      255.68     39.96 o 
  -5   2   7       23.98        7.40     12.53 o 
  -4   2   7      112.87      115.89     35.03 o 
  -3   2   7      133.17      141.52     36.27 o 
  -2   2   7      853.40      835.90     79.94 o 
  -1   2   7       94.84      116.81     18.07 o 
   0   2   7      735.29      815.74     43.69 o 
   1   2   7     2165.48     2183.45     82.75 o 
   2   2   7     2871.12     2845.63    235.41 o 
   3   2   7      153.42      148.64     32.21 o 
   4   2   7      409.25      421.60     28.15 o 
   5   2   7     1954.28     1956.50     65.67 o 
   6   2   7      482.48      471.63     34.25 o 
   7   2   7       65.05       58.62     28.76 o 
   8   2   7       48.79       42.55     17.76 o 
  -7   3   7       11.09        7.14     13.60 o 
  -6   3   7      335.41      333.33     46.04 o 
  -5   3   7       65.72       22.50     14.63 o 
  -4   3   7       51.76       24.57     31.49 o 
  -3   3   7      343.77      319.17     52.30 o 
  -2   3   7     1480.57     1603.68    112.71 o 
  -1   3   7      336.10      351.20     32.07 o 
   0   3   7      273.30      339.04     42.68 o 
   1   3   7     2976.03     2888.55     69.92 o 
   2   3   7     3170.00     3084.74     96.60 o 
   3   3   7      167.24      175.16     36.06 o 
   4   3   7      200.67      209.69     19.03 o 
   5   3   7     1471.61     1431.89     53.70 o 
   6   3   7     1592.78     1611.10     61.04 o 
   7   3   7       90.68       97.71     32.00 o 
   8   3   7        7.83        8.25     10.82 o 
  -6   4   7      209.89      201.49     35.67 o 
  -5   4   7      249.59      210.23     58.66 o 
  -4   4   7      243.73      244.60     34.07 o 
  -3   4   7       81.91       71.41     21.84 o 
  -2   4   7     2969.39     3048.51    108.62 o 
  -1   4   7      110.36       91.42     18.07 o 
   0   4   7      278.59      278.59     29.09 o 
   1   4   7      431.36      417.01     24.21 o 
   2   4   7     2335.61     2282.04     57.21 o 
   3   4   7      790.12      834.40     32.59 o 
   4   4   7      685.71      756.80     33.44 o 
   5   4   7     1204.99     1148.32     62.44 o 
   6   4   7     1196.52     1236.20    113.99 o 
   7   4   7      586.47      574.55     78.86 o 
   8   4   7      232.28      249.00     37.82 o 
  -6   5   7       16.71        3.47     15.21 o 
  -5   5   7       18.19       -2.59     21.19 o 
  -4   5   7      420.94      380.64     42.23 o 
  -3   5   7      174.66      202.79     51.75 o 
  -2   5   7       90.03       54.48     14.37 o 
  -1   5   7      808.50      856.67     55.00 o 
   0   5   7     2271.57     2391.72    165.56 o 
   1   5   7      220.19      222.86     16.52 o 
   2   5   7      504.71      478.40     62.91 o 
   3   5   7      933.41      991.98     56.69 o 
   4   5   7     2012.20     2026.70     85.17 o 
   5   5   7      270.24      253.81     30.25 o 
   6   5   7      203.69      111.49     36.90 o 
   7   5   7      738.33      793.87     93.92 o 
   8   5   7      810.94      879.59    127.41 o 
  -6   6   7        9.83      -15.32     15.32 o 
  -5   6   7      201.13      207.34     34.12 o 
  -4   6   7      361.92      337.16     40.30 o 
  -3   6   7      126.11      112.93     21.52 o 
  -2   6   7       11.81       11.16      7.42 o 
  -1   6   7      120.16      113.61     20.40 o 
   0   6   7     2303.59     2414.85     95.49 o 
   1   6   7     1285.83     1280.46     65.67 o 
   2   6   7       54.18       64.97     20.89 o 
   3   6   7      544.25      567.27     43.38 o 
   4   6   7     2258.37     2177.98     89.20 o 
   5   6   7      633.14      674.81     78.56 o 
   6   6   7        9.38       13.50     14.89 o 
   7   6   7       15.95       30.78     14.07 o 
  -5   7   7      153.51      149.49     29.59 o 
  -4   7   7      322.82      291.41     37.66 o 
  -3   7   7     1146.61     1230.73     60.40 o 
  -2   7   7        6.76        2.75      6.86 o 
  -1   7   7        0.24        5.87      7.10 o 
   0   7   7     1510.60     1485.96     75.78 o 
   1   7   7      783.18      774.80     51.77 o 
   2   7   7      572.91      609.05     78.34 o 
   3   7   7      105.04       96.88     26.80 o 
   4   7   7     1798.48     1798.04     80.92 o 
   5   7   7      533.52      531.38     71.91 o 
   6   7   7      589.84      494.79     73.65 o 
   7   7   7       47.22       58.27     35.28 o 
  -5   8   7      227.80      245.66     37.59 o 
  -4   8   7        3.52       12.34     11.23 o 
  -3   8   7      161.36      167.52     29.89 o 
  -2   8   7      817.26      856.52     73.45 o 
  -1   8   7      418.29      465.48     45.35 o 
   0   8   7      162.77      160.93     73.32 o 
   1   8   7      856.62      814.95     65.92 o 
   2   8   7      898.74      924.23     57.13 o 
   3   8   7      770.31      829.82     88.52 o 
   4   8   7        4.23       -3.96     15.13 o 
   5   8   7      362.96      397.31     67.11 o 
   6   8   7      558.52      732.50     92.98 o 
  -4   9   7        0.44      -13.37     16.86 o 
  -3   9   7      106.46       82.42     23.98 o 
  -2   9   7      221.02      173.09     47.54 o 
  -1   9   7     1373.14     1389.34    159.57 o 
   0   9   7       22.34        1.92      9.80 o 
   1   9   7       70.14       61.68     29.35 o 
   2   9   7      843.07      943.42     97.76 o 
   3   9   7     1007.70     1093.12    107.84 o 
   4   9   7       43.92       92.99     33.62 o 
   5   9   7       17.96       22.41     24.93 o 
   6   9   7      320.63      337.79     66.29 o 
  -3  10   7        4.01        5.90     10.88 o 
  -2  10   7       47.00       18.64     24.97 o 
  -1  10   7     1019.36     1037.84    114.12 o 
   0  10   7      749.16      979.54    109.23 o 
   1  10   7      165.57      110.65     39.24 o 
   2  10   7       49.27       31.62     22.44 o 
   3  10   7     1470.88     1446.48    130.11 o 
   4  10   7      268.75      266.65     57.75 o 
   5  10   7      109.38      107.61     42.51 o 
  -1  11   7      362.08      408.93     75.12 o 
   0  11   7      166.30      174.49     50.20 o 
   1  11   7      722.85      607.85     88.97 o 
   2  11   7       62.92       50.92     28.85 o 
   3  11   7      115.91      173.65     50.36 o 
   0  -7   8      616.05      531.80     57.34 o 
   1  -7   8      722.86      636.05     86.40 o 
   2  -7   8       57.52       62.24     29.54 o 
  -2  -6   8      161.37      206.55     57.37 o 
  -1  -6   8        0.05        9.73     28.06 o 
   0  -6   8      218.38      184.64     31.62 o 
   1  -6   8     1219.91     1287.73     86.83 o 
   2  -6   8      435.58      352.17     62.74 o 
   3  -6   8        7.60       -0.43     14.05 o 
   4  -6   8      149.67      184.76     48.87 o 
  -3  -5   8      185.20      276.42     65.11 o 
  -2  -5   8      555.72      623.99     56.33 o 
  -1  -5   8        3.55       15.16     13.20 o 
   0  -5   8        5.92       -5.81     13.84 o 
   1  -5   8      591.97      639.43     73.83 o 
   2  -5   8     1129.03     1212.27    112.29 o 
   3  -5   8      497.11      534.26     75.73 o 
   4  -5   8       21.19       -4.47     13.43 o 
   5  -5   8     1082.41     1261.10     89.26 o 
  -4  -4   8      343.53      295.14     66.02 o 
  -3  -4   8       56.92       51.28     18.91 o 
  -2  -4   8      549.28      605.94     55.21 o 
  -1  -4   8     1041.65      956.03     68.13 o 
   0  -4   8      460.33      492.90     48.44 o 
   1  -4   8       59.08       89.54     28.75 o 
   2  -4   8      354.51      399.99     58.17 o 
   3  -4   8     1371.22     1337.57    118.05 o 
   4  -4   8      954.14      829.68     96.27 o 
   5  -4   8        8.78        2.12     12.51 o 
   6  -4   8      594.72      547.37     82.06 o 
  -5  -3   8       79.14       77.83     55.15 o 
  -4  -3   8      203.09      230.62     36.11 o 
  -3  -3   8       46.96       43.05     17.66 o 
  -2  -3   8       96.03      103.04     23.65 o 
  -1  -3   8      837.47      805.63     61.11 o 
   0  -3   8     3063.00     3054.91    162.23 o 
   1  -3   8      424.82      368.58     55.97 o 
   2  -3   8      523.70      548.63     67.10 o 
   3  -3   8      911.90      835.88    113.38 o 
   4  -3   8      980.79     1073.84    106.10 o 
   5  -3   8      175.19      113.73     34.78 o 
   6  -3   8       42.57       25.22     27.85 o 
   7  -3   8      281.05      315.40     37.25 o 
  -5  -2   8       13.08       32.87     43.54 o 
  -4  -2   8      838.59      910.18    116.97 o 
  -3  -2   8      370.97      424.57     46.11 o 
  -2  -2   8        7.73       -2.91     10.08 o 
  -1  -2   8      207.33      193.59     41.10 o 
   0  -2   8     2421.19     2610.10    147.43 o 
   1  -2   8      576.48      570.48     67.55 o 
   2  -2   8      194.99      251.34     45.52 o 
   3  -2   8      293.57      243.93     46.60 o 
   4  -2   8     2279.14     2241.65    149.78 o 
   5  -2   8      454.33      498.56     52.69 o 
   6  -2   8      317.83      289.86     73.95 o 
   7  -2   8       46.49       41.52     23.03 o 
  -6  -1   8      115.70       72.07     22.49 o 
  -5  -1   8      172.75      155.82     30.66 o 
  -4  -1   8      183.65      209.15     43.36 o 
  -3  -1   8      920.11      959.00    148.42 o 
  -2  -1   8     2021.56     1897.85    128.90 o 
  -1  -1   8      113.18       85.24     29.90 o 
   0  -1   8      461.58      473.10     61.03 o 
   1  -1   8      951.91     1106.68     93.36 o 
   2  -1   8     2149.94     1907.66    124.44 o 
   3  -1   8      481.91      549.42     35.63 o 
   4  -1   8      675.02      661.89     38.91 o 
   5  -1   8     2126.80     2131.95     90.85 o 
   6  -1   8     1265.15     1354.06     64.15 o 
   7  -1   8       83.94      118.17     21.55 o 
  -6   0   8      115.17       88.63     38.33 o 
  -5   0   8      302.92      379.56     64.68 o 
  -4   0   8       58.42       80.98     29.28 o 
  -3   0   8      494.90      520.99     69.26 o 
  -2   0   8     1227.33     1398.64    110.55 o 
  -1   0   8     2449.80     2446.07    144.02 o 
   0   0   8        0.43        4.43     13.74 o 
   1   0   8      621.91      625.42     29.50 o 
   2   0   8     3622.01     3924.37     98.91 o 
   3   0   8     1566.52     1682.39     67.67 o 
   4   0   8       22.66        4.15     18.57 o 
   5   0   8      102.14       76.26     20.25 o 
   6   0   8     1304.42     1380.78     63.52 o 
   7   0   8      375.42      345.34     33.38 o 
   8   0   8        0.07        0.76     17.44 o 
  -6   1   8      178.33      157.21     47.85 o 
  -5   1   8      315.02      420.01     70.58 o 
  -4   1   8       61.12       97.78     34.47 o 
  -3   1   8        0.02        8.80     17.86 o 
  -2   1   8      723.99      886.28     87.58 o 
  -1   1   8     2093.68     2151.30    135.05 o 
   0   1   8      447.85      480.30     30.77 o 
   1   1   8       38.21       35.23      9.43 o 
   2   1   8     1774.35     1798.20     67.27 o 
   3   1   8     2697.42     2773.87     92.21 o 
   4   1   8      682.45      718.44     54.90 o 
   5   1   8      321.81      349.22     39.07 o 
   6   1   8      267.93      228.86     25.79 o 
   7   1   8      464.72      454.77     45.70 o 
   8   1   8      148.29      132.33     29.05 o 
  -6   2   8        1.49       30.39     26.06 o 
  -5   2   8      767.74      882.35    102.13 o 
  -4   2   8      344.74      355.69     61.12 o 
  -3   2   8      971.20      981.75     96.50 o 
  -2   2   8        1.91        2.59     13.26 o 
  -1   2   8     1387.14     1411.12     63.92 o 
   0   2   8     1321.18     1393.78     60.43 o 
   1   2   8     2413.31     2492.87     82.31 o 
   2   2   8      139.20      160.60     21.25 o 
   3   2   8     1424.00     1398.78     65.08 o 
   4   2   8     2631.12     2565.67     75.46 o 
   5   2   8     2163.55     2091.12     70.60 o 
   6   2   8       50.29       46.26     15.77 o 
   7   2   8      359.98      369.61     42.49 o 
   8   2   8      578.36      630.72     65.25 o 
  -6   3   8       71.06       15.62     20.75 o 
  -5   3   8       62.05       75.17     34.71 o 
  -4   3   8     1034.42      982.96    102.06 o 
  -3   3   8     1798.07     1885.41    136.03 o 
  -2   3   8       24.63       17.78     18.99 o 
  -1   3   8      641.16      641.62     44.99 o 
   0   3   8     1216.66     1200.93     62.36 o 
   1   3   8     2320.88     2364.13     85.01 o 
   2   3   8      638.53      643.77     43.70 o 
   3   3   8       70.46       53.93     23.95 o 
   4   3   8      647.92      636.10     49.15 o 
   5   3   8     1035.59     1086.81     56.00 o 
   6   3   8      109.83      140.35     25.10 o 
   7   3   8        8.59       17.08     12.67 o 
   8   3   8      155.09      177.09     34.43 o 
  -6   4   8      287.08      270.34     60.20 o 
  -5   4   8        5.27       -3.49     11.04 o 
  -4   4   8      125.24      150.30     37.57 o 
  -3   4   8      935.18     1028.06    100.32 o 
  -2   4   8     1015.57     1050.28     83.52 o 
  -1   4   8       40.93       39.99     19.73 o 
   0   4   8      123.66      124.18     21.17 o 
   1   4   8     3640.27     3460.44    129.20 o 
   2   4   8     2148.44     2108.88     84.43 o 
   3   4   8      331.36      333.02     25.37 o 
   4   4   8       15.19       16.05      9.45 o 
   5   4   8     1122.45     1053.40     51.84 o 
   6   4   8      182.35      211.57     45.19 o 
   7   4   8      132.80      139.22     26.19 o 
   8   4   8        0.16        1.02     12.72 o 
  -6   5   8      247.26      292.73     44.16 o 
  -5   5   8      177.70      219.88     35.73 o 
  -4   5   8      499.93      448.79     47.40 o 
  -3   5   8      402.49      462.20     44.82 o 
  -2   5   8     1770.16     1671.09    124.42 o 
  -1   5   8     2129.18     2043.09    105.95 o 
   0   5   8      392.33      390.15     47.57 o 
   1   5   8     1797.68     1612.31    107.13 o 
   2   5   8     1207.74     1286.11     67.10 o 
   3   5   8     2155.32     2106.67     88.35 o 
   4   5   8      491.79      471.74     42.30 o 
   5   5   8      404.65      375.21     30.28 o 
   6   5   8      602.85      580.65     75.23 o 
   7   5   8      664.66      677.05     87.76 o 
  -5   6   8      440.45      486.55     53.36 o 
  -4   6   8      305.04      388.00     59.97 o 
  -3   6   8       28.35       13.06     22.91 o 
  -2   6   8      490.01      498.12     36.05 o 
  -1   6   8     1213.24     1417.50    162.66 o 
   0   6   8     1759.14     1814.46    158.24 o 
   1   6   8       13.49        9.43     10.20 o 
   2   6   8      533.65      580.59     46.08 o 
   3   6   8      918.06      860.58     56.61 o 
   4   6   8      497.76      500.12     44.24 o 
   5   6   8       26.64       16.48     16.72 o 
   6   6   8        5.32        1.06     12.81 o 
   7   6   8      338.38      276.95     58.29 o 
  -5   7   8      128.05      110.65     27.56 o 
  -4   7   8     1270.53     1388.55     85.12 o 
  -3   7   8      174.14      168.27     23.57 o 
  -2   7   8        2.61       -9.91      9.91 o 
  -1   7   8      524.72      578.83     50.77 o 
   0   7   8     1691.69     1747.36     86.96 o 
   1   7   8      701.42      757.63     55.09 o 
   2   7   8      471.08      425.59     40.42 o 
   3   7   8      489.02      489.27     79.48 o 
   4   7   8     1486.18     1470.53     76.55 o 
   5   7   8      208.78      133.84     39.13 o 
   6   7   8        8.19       14.19     21.14 o 
   7   7   8      221.15      149.09     41.68 o 
  -4   8   8      537.23      606.80     61.42 o 
  -3   8   8      534.84      536.33     55.90 o 
  -2   8   8      551.99      539.68     53.20 o 
  -1   8   8       38.85       39.29     15.40 o 
   0   8   8     1485.33     1568.84     84.21 o 
   1   8   8     1004.25      942.85     80.56 o 
   2   8   8      795.78      744.22     60.04 o 
   3   8   8        0.03       12.59     12.45 o 
   4   8   8      610.64      540.89     74.92 o 
   5   8   8      360.42      360.38     63.87 o 
   6   8   8      573.05      553.71     82.52 o 
  -3   9   8      344.27      387.48     49.32 o 
  -2   9   8     1016.58     1097.89     97.59 o 
  -1   9   8       51.39       54.52     18.18 o 
   0   9   8      146.81      177.31     31.10 o 
   1   9   8      118.95      128.92     24.40 o 
   2   9   8      816.69      826.43     93.51 o 
   3   9   8      164.59      189.48     48.03 o 
   4   9   8        2.27      -19.08     19.08 o 
   5   9   8      132.90      109.44     39.55 o 
  -2  10   8      539.34      635.30     60.59 o 
  -1  10   8      995.26     1222.70    125.18 o 
   0  10   8      115.97       77.72     34.32 o 
   1  10   8       58.59       54.17     30.90 o 
   2  10   8      790.45      802.88     70.08 o 
   3  10   8      406.81      489.32     77.14 o 
   4  10   8       14.32       -1.68     22.31 o 
   0  11   8      248.17      317.60     66.23 o 
   1  11   8      407.48      523.12     83.86 o 
   2  11   8      167.79      190.67     52.35 o 
   0  -6   9      499.95      489.05     86.18 o 
   1  -6   9      698.17      710.02     82.51 o 
  -2  -5   9      619.43      531.53     88.56 o 
  -1  -5   9       78.68       56.88     20.81 o 
   0  -5   9      288.26      270.53     50.82 o 
   1  -5   9     1363.44     1344.39    113.97 o 
   2  -5   9      311.79      282.20     39.53 o 
   3  -5   9        0.01      -26.03     26.03 o 
   4  -5   9      106.97      112.89     38.85 o 
  -3  -4   9      635.92      622.18     60.70 o 
  -2  -4   9      284.89      244.13     41.83 o 
  -1  -4   9      698.42      656.12     99.52 o 
   0  -4   9       63.98       30.53     21.55 o 
   1  -4   9     1083.69     1009.38     97.10 o 
   2  -4   9      972.40      809.35     88.82 o 
   3  -4   9      669.46      633.61     86.06 o 
   4  -4   9       20.53       30.91     25.40 o 
   5  -4   9      304.23      286.21     42.90 o 
  -4  -3   9      241.69      197.53     36.24 o 
  -3  -3   9       14.63        1.31     12.89 o 
  -2  -3   9      422.28      425.25     56.91 o 
  -1  -3   9      941.04      942.38     93.00 o 
   0  -3   9      429.04      409.21     61.57 o 
   1  -3   9      135.03      110.61     36.27 o 
   2  -3   9      246.80      218.64     46.47 o 
   3  -3   9     1285.80     1431.87    119.96 o 
   4  -3   9      497.78      554.98     79.72 o 
   5  -3   9       14.97       17.02     14.55 o 
   6  -3   9      201.54      242.22     38.69 o 
  -4  -2   9      365.62      426.96     51.10 o 
  -3  -2   9        2.92        2.12     15.49 o 
  -2  -2   9      167.94      142.46     37.53 o 
  -1  -2   9      773.42      829.38     87.50 o 
   0  -2   9     1355.94     1208.00    106.25 o 
   1  -2   9      445.02      324.45     55.24 o 
   2  -2   9        6.00       -5.81     15.39 o 
   3  -2   9      950.86     1071.31    101.79 o 
   4  -2   9      791.18      820.51     94.52 o 
   5  -2   9        4.21       40.88     18.16 o 
   6  -2   9        5.35        7.64     10.85 o 
  -5  -1   9       58.55       77.09     33.36 o 
  -4  -1   9      849.46      807.84     95.19 o 
  -3  -1   9      349.87      289.47     55.89 o 
  -2  -1   9      237.23      161.98     42.04 o 
  -1  -1   9      861.33      879.63     89.86 o 
   0  -1   9     2180.01     2126.00    140.28 o 
   1  -1   9     1455.68     1334.62    110.51 o 
   2  -1   9      468.98      460.10     63.80 o 
   3  -1   9      510.62      574.70     73.42 o 
   4  -1   9      471.86      431.98     46.73 o 
   5  -1   9      549.87      567.95     53.37 o 
   6  -1   9      114.36      128.93     26.97 o 
   7  -1   9      174.81      185.81     34.47 o 
  -5   0   9       38.35       61.75     30.57 o 
  -4   0   9      515.05      584.06     79.94 o 
  -3   0   9      728.15      678.87     84.28 o 
  -2   0   9      769.23      853.72     91.11 o 
  -1   0   9        2.59       16.77     16.87 o 
   0   0   9      592.46      534.95     68.51 o 
   1   0   9      551.35      662.98     76.97 o 
   2   0   9     1571.60     1660.44    122.30 o 
   3   0   9        3.32        2.62     14.12 o 
   4   0   9      109.03      104.71     35.63 o 
   5   0   9      407.87      415.84     37.87 o 
   6   0   9      533.36      540.99     40.36 o 
   7   0   9       18.66       15.42     10.00 o 
  -5   1   9       43.16       90.91     36.92 o 
  -4   1   9       71.43       86.67     33.22 o 
  -3   1   9      521.34      434.95     67.32 o 
  -2   1   9     2828.28     2787.15    168.46 o 
  -1   1   9      976.16     1029.38     97.12 o 
   0   1   9        2.44       -4.12     16.00 o 
   1   1   9      509.60      545.04     34.13 o 
   2   1   9      368.96      433.58     32.46 o 
   3   1   9      644.08      658.05     43.73 o 
   4   1   9       34.56       37.93     13.84 o 
   5   1   9      216.94      191.21     22.67 o 
   6   1   9      755.36      713.11     45.25 o 
   7   1   9       86.27       21.34     46.53 o 
  -5   2   9     1046.32      899.58    106.39 o 
  -4   2   9        3.73       -9.27     17.93 o 
  -3   2   9        7.89        2.13     14.97 o 
  -2   2   9     1110.23     1224.95    109.77 o 
  -1   2   9     1921.06     1953.20    136.54 o 
   0   2   9     2088.55     2119.30     98.68 o 
   1   2   9      386.56      437.72     34.99 o 
   2   2   9     4300.34     4271.10    168.38 o 
   3   2   9      744.02      829.50     51.45 o 
   4   2   9      169.24      151.83     22.87 o 
   5   2   9       88.16       83.10     21.85 o 
   6   2   9      357.57      321.34     38.64 o 
   7   2   9       17.56       -4.05     11.19 o 
  -5   3   9      174.40      139.49     44.74 o 
  -4   3   9      890.26      714.17     91.88 o 
  -3   3   9      258.13      212.48     48.61 o 
  -2   3   9      157.30      147.49     38.44 o 
  -1   3   9      461.46      481.53     43.32 o 
   0   3   9      751.90      835.30     51.73 o 
   1   3   9      414.13      474.21     84.98 o 
   2   3   9        0.84        2.59     15.31 o 
   3   3   9      386.15      401.43     37.75 o 
   4   3   9     1064.51      977.24     45.85 o 
   5   3   9      377.59      330.92     30.64 o 
   6   3   9       78.72       66.43     19.26 o 
   7   3   9       39.93       61.31     19.22 o 
  -5   4   9       89.97      137.36     44.62 o 
  -4   4   9      453.07      452.23     75.59 o 
  -3   4   9     1616.86     1491.18    128.21 o 
  -2   4   9      248.34      282.68     53.60 o 
  -1   4   9        0.54        0.11     11.05 o 
   0   4   9     1043.29     1166.68     65.03 o 
   1   4   9      919.51      915.89     56.91 o 
   2   4   9       48.28       51.66     13.07 o 
   3   4   9        2.15       12.84     10.41 o 
   4   4   9      842.54      889.56     59.70 o 
   5   4   9      703.52      714.32     44.74 o 
   6   4   9       28.49       21.24     12.23 o 
   7   4   9       52.43       49.68     17.74 o 
  -5   5   9       44.09       56.94     33.00 o 
  -4   5   9      160.62      131.56     43.74 o 
  -3   5   9     1765.43     1711.51    139.22 o 
  -2   5   9      894.32      933.16     65.53 o 
  -1   5   9      135.81      114.04     24.09 o 
   0   5   9      209.01      232.00     31.48 o 
   1   5   9     1648.90     1579.23     94.57 o 
   2   5   9      266.81      292.33     33.54 o 
   3   5   9      324.83      381.64     41.26 o 
   4   5   9      207.11      233.01     31.30 o 
   5   5   9      438.67      390.42     33.63 o 
   6   5   9       22.45       55.04     25.54 o 
   7   5   9        7.07        2.13     14.29 o 
  -5   6   9      311.57      262.80     39.99 o 
  -4   6   9        1.54        8.95     13.07 o 
  -3   6   9      191.89      279.55     57.12 o 
  -2   6   9      160.71      163.05     64.93 o 
  -1   6   9      748.73      732.62     57.53 o 
   0   6   9      137.58      122.17     23.71 o 
   1   6   9      238.78      259.57     33.12 o 
   2   6   9      662.25      609.26     93.66 o 
   3   6   9      592.14      595.58     49.04 o 
   4   6   9        4.78       10.85     16.54 o 
   5   6   9       13.13       15.55     23.52 o 
   6   6   9        3.73        5.36     15.39 o 
  -4   7   9      624.08      519.90     71.15 o 
  -3   7   9        0.14       -2.32     15.58 o 
  -2   7   9      114.02      151.04     28.83 o 
  -1   7   9     1791.06     1788.17    120.74 o 
   0   7   9      241.71      306.34     38.21 o 
   1   7   9       11.27      -13.32     13.32 o 
   2   7   9       83.11       94.05     20.74 o 
   3   7   9      988.02     1027.35     66.32 o 
   4   7   9       66.45       99.31     21.57 o 
   5   7   9        0.88        0.92      7.71 o 
   6   7   9      309.26      288.32     58.67 o 
  -3   8   9      318.02      279.07     58.38 o 
  -2   8   9        3.29       10.67     13.96 o 
  -1   8   9      300.05      306.74     40.02 o 
   0   8   9     1070.84     1102.80    159.47 o 
   1   8   9      133.30      129.24     51.05 o 
   2   8   9       11.18       13.25     11.13 o 
   3   8   9      409.53      408.94     42.44 o 
   4   8   9      146.75      123.93     37.44 o 
   5   8   9       34.69        3.93     15.46 o 
  -3   9   9      206.80      261.92     42.54 o 
  -2   9   9      467.76      514.39     55.01 o 
  -1   9   9      125.91      143.35     29.58 o 
   0   9   9       13.76       27.48     13.78 o 
   1   9   9      330.16      348.72     41.23 o 
   2   9   9      443.43      502.61     74.32 o 
   3   9   9       18.31       13.40     19.82 o 
   4   9   9       31.53       48.74     27.73 o 
  -1  10   9      171.57      185.78     41.28 o 
   0  10   9       68.93       87.20     35.89 o 
   1  10   9      319.17      342.37     67.21 o 
   2  10   9      336.44      235.90     55.92 o 
   3  10   9       50.77       81.38     33.38 o 
  -1  -4  10       10.40       13.21     17.13 o 
   0  -4  10      379.69      443.30     69.00 o 
   1  -4  10      275.81      279.82     56.10 o 
   2  -4  10      148.00      201.32     46.92 o 
   3  -4  10        0.09      -24.15     24.15 o 
  -2  -3  10      743.99      611.36     81.28 o 
  -1  -3  10      498.93      391.61     63.87 o 
   0  -3  10       73.25       85.52     31.97 o 
   1  -3  10      668.74      611.90     79.51 o 
   2  -3  10      214.47      279.32     54.75 o 
   3  -3  10      157.50      163.67     44.53 o 
   4  -3  10      146.42       75.97     33.20 o 
   5  -3  10      115.06      119.55     30.27 o 
  -3  -2  10       35.46      -26.21     26.21 o 
  -2  -2  10      164.79      160.91     43.42 o 
  -1  -2  10      483.34      499.93     71.72 o 
   0  -2  10       38.09       23.58     18.34 o 
   1  -2  10       24.67        0.71     12.41 o 
   2  -2  10      713.69      653.90     82.87 o 
   3  -2  10      224.51      198.54     48.43 o 
   4  -2  10       17.22       53.77     20.51 o 
   5  -2  10      105.63       94.75     25.97 o 
  -4  -1  10      528.62      485.48     76.71 o 
  -3  -1  10       76.80       36.30     23.39 o 
  -2  -1  10       40.39       44.57     23.47 o 
  -1  -1  10      694.50      553.95     75.55 o 
   0  -1  10      277.46      291.31     55.53 o 
   1  -1  10        4.17       27.68     21.41 o 
   2  -1  10       36.84       62.91     27.83 o 
   3  -1  10      665.57      557.40     75.83 o 
   4  -1  10      102.27      156.64     42.65 o 
   5  -1  10        0.93       -3.25     11.86 o 
   6  -1  10      345.80      340.93     44.81 o 
  -4   0  10      322.34      322.15     64.40 o 
  -3   0  10      286.53      341.96     64.71 o 
  -2   0  10       98.49       71.44     30.70 o 
  -1   0  10      283.23      165.91     41.87 o 
   0   0  10      238.47      193.24     44.73 o 
   1   0  10      627.92      547.50     73.42 o 
   2   0  10      230.41      227.69     47.96 o 
   3   0  10      494.95      467.95     69.06 o 
   4   0  10      250.19      281.55     56.20 o 
   5   0  10      120.58      110.07     24.28 o 
   6   0  10      103.97      139.51     27.69 o 
  -4   1  10       26.21       12.53     18.46 o 
  -3   1  10      475.94      503.45     76.34 o 
  -2   1  10      222.24      240.18     51.07 o 
  -1   1  10       56.76       89.78     34.84 o 
   0   1  10      284.91      260.00     51.26 o 
   1   1  10      938.48      804.49     89.14 o 
   2   1  10        7.37       24.85     20.14 o 
   3   1  10       19.28       26.50     19.68 o 
   4   1  10       62.14       58.74     28.30 o 
   5   1  10      305.52      344.32     33.46 o 
   6   1  10       46.29        3.54     11.20 o 
  -4   2  10       16.03       28.99     24.53 o 
  -3   2  10      208.30      247.78     54.70 o 
  -2   2  10      801.33      749.81     91.43 o 
  -1   2  10       57.93       49.58     25.87 o 
   0   2  10       13.79       17.51     16.93 o 
   1   2  10      504.86      426.64     65.00 o 
   2   2  10      683.48      711.28     82.53 o 
   3   2  10      153.06      135.44     21.64 o 
   4   2  10       49.86       55.09     14.71 o 
   5   2  10      476.65      507.14     39.38 o 
   6   2  10       96.33       81.73     24.98 o 
  -4   3  10      299.97      330.04     65.27 o 
  -3   3  10       24.45       65.85     30.67 o 
  -2   3  10      422.91      450.27     70.86 o 
  -1   3  10      470.88      482.81     71.80 o 
   0   3  10      276.77      363.00     34.96 o 
   1   3  10       13.65        6.34     16.08 o 
   2   3  10       89.32      113.45     27.53 o 
   3   3  10      198.21      220.67     41.86 o 
   4   3  10       44.53       53.77     15.49 o 
   5   3  10      361.22      367.16     37.02 o 
   6   3  10      474.87      462.02     46.78 o 
   7   3  10       48.90       20.47     20.25 o 
  -4   4  10      368.03      380.09     72.23 o 
  -3   4  10       45.86       13.66     18.03 o 
  -2   4  10      296.85      330.65     61.48 o 
  -1   4  10      122.68      160.06     26.58 o 
   0   4  10     1134.36     1201.72     68.54 o 
   1   4  10        8.74       12.27     10.15 o 
   2   4  10      300.81      289.49     33.08 o 
   3   4  10      398.86      420.39     40.38 o 
   4   4  10      306.52      303.88     36.68 o 
   5   4  10      459.08      431.89     36.15 o 
   6   4  10      174.30      177.09     29.54 o 
  -4   5  10      417.48      348.54     68.31 o 
  -3   5  10      270.15      241.92     53.19 o 
  -2   5  10       38.49       35.68     24.45 o 
  -1   5  10      168.47      141.66     40.72 o 
   0   5  10      415.37      446.84     43.95 o 
   1   5  10       42.81       25.43     31.54 o 
   2   5  10       94.56      132.08     56.80 o 
   3   5  10      232.67      237.89     32.63 o 
   4   5  10      481.69      481.81     88.09 o 
   5   5  10       79.48       95.76     17.78 o 
   6   5  10       52.04       36.57     24.82 o 
  -4   6  10       16.35      -22.01     22.01 o 
  -3   6  10      171.02      186.20     48.16 o 
  -2   6  10      351.11      340.72     42.71 o 
  -1   6  10      305.87      309.67     67.30 o 
   0   6  10      225.65      212.26     31.91 o 
   1   6  10      131.64      119.19     24.29 o 
   2   6  10       25.10       38.38     14.68 o 
   3   6  10        1.40       21.13     13.78 o 
   4   6  10      541.53      522.45     67.34 o 
   5   6  10      220.71      253.80     40.77 o 
   6   6  10      140.33       97.29     35.25 o 
  -3   7  10      252.00      328.43     64.27 o 
  -2   7  10       84.04       95.34     24.90 o 
  -1   7  10      163.72      177.77     31.83 o 
   0   7  10      127.01      113.90     25.85 o 
   1   7  10       79.67       75.81     20.67 o 
   2   7  10      386.88      464.51     46.39 o 
   3   7  10       40.97       25.74     19.08 o 
   4   7  10      543.62      497.81     48.69 o 
   5   7  10      133.59      145.44     51.89 o 
  -2   8  10      209.55      237.40     38.50 o 
  -1   8  10       60.78       91.30     51.23 o 
   0   8  10        4.07       12.33      9.74 o 
   1   8  10       70.62       56.74     24.31 o 
   2   8  10      222.70      229.20     28.16 o 
   3   8  10      266.11      278.52     36.83 o 
   4   8  10        0.02      -14.37     18.27 o 
   5   8  10       80.75       89.45     35.21 o 
  -1   9  10      399.17      327.53     44.59 o 
   0   9  10       27.83       24.38     15.03 o 
   1   9  10       22.32       13.42     26.40 o 
   2   9  10      215.43      202.89     51.95 o 
   3   9  10      285.15      403.34     69.12 o 
   0  -3  11      574.02      643.93     86.77 o 
   1  -3  11       43.35       38.86     27.51 o 
   2  -3  11       37.59        6.68     18.23 o 
  -1  -2  11       22.27       55.82     29.30 o 
   0  -2  11      179.80      172.01     45.03 o 
   1  -2  11      137.08      107.53     38.80 o 
   2  -2  11      186.15      154.53     44.54 o 
   3  -2  11      131.18      158.62     44.33 o 
   4  -2  11      379.15      383.34     49.90 o 
  -2  -1  11      481.17      541.19     80.29 o 
  -1  -1  11       30.66       24.02     19.71 o 
   0  -1  11       29.75       36.45     22.22 o 
   1  -1  11      268.64      305.22     59.09 o 
   2  -1  11      553.19      550.52     79.54 o 
   3  -1  11       79.25       78.85     34.94 o 
   4  -1  11      248.79      274.09     59.55 o 
   5  -1  11      639.36      543.82     58.34 o 
  -3   0  11       13.56       19.60     20.83 o 
  -2   0  11      137.74      206.46     50.49 o 
  -1   0  11      521.92      522.46     78.57 o 
   0   0  11        3.88        4.73     16.80 o 
   1   0  11       80.52       98.28     34.24 o 
   2   0  11      751.97      912.03    100.96 o 
   3   0  11      303.47      410.94     70.08 o 
   4   0  11        0.90        5.65     14.93 o 
   5   0  11       45.55       49.66     18.24 o 
  -3   1  11       84.75       85.87     33.53 o 
  -2   1  11       22.77       28.58     24.04 o 
  -1   1  11      117.42      130.29     39.01 o 
   0   1  11      136.34      151.45     44.12 o 
   1   1  11       10.54       53.83     27.18 o 
   2   1  11      367.33      406.17     68.06 o 
   3   1  11      496.32      637.85     85.94 o 
   4   1  11      211.24      280.13     57.80 o 
   5   1  11       24.36       20.19     13.04 o 
  -3   2  11      261.92      266.06     60.00 o 
  -2   2  11        0.78      -13.81     19.52 o 
  -1   2  11      178.81      270.18     56.79 o 
   0   2  11      299.83      307.43     59.73 o 
   1   2  11      581.07      573.61     79.79 o 
   2   2  11       40.50       38.42     22.21 o 
   3   2  11      284.39      225.09     50.28 o 
   4   2  11      884.58      745.83     91.92 o 
   5   2  11      349.72      310.27     41.86 o 
   6   2  11       92.44      131.58     40.86 o 
  -3   3  11      136.05      204.63     53.16 o 
  -2   3  11        9.71       27.56     24.01 o 
  -1   3  11       11.23       38.38     27.62 o 
   0   3  11      201.78      197.42     47.63 o 
   1   3  11      730.92      856.19     96.60 o 
   2   3  11      310.29      235.08     51.00 o 
   3   3  11       22.67       -0.15      9.73 o 
   4   3  11      353.62      397.71     67.04 o 
   5   3  11      730.50      732.48     91.65 o 
   6   3  11      192.34      187.66     45.90 o 
  -3   4  11      179.41      227.80     57.08 o 
  -2   4  11      205.73      233.53     54.49 o 
  -1   4  11        8.22       13.71     15.59 o 
   0   4  11       60.40       38.71     23.96 o 
   1   4  11      994.96      931.73    101.36 o 
   2   4  11      179.31      158.83     43.48 o 
   3   4  11       33.55       51.25     35.68 o 
   4   4  11       51.55       53.36     16.09 o 
   5   4  11      671.70      699.56     58.51 o 
  -3   5  11      113.71       89.78     34.53 o 
  -2   5  11      190.60      209.60     52.89 o 
  -1   5  11      433.24      338.08     65.78 o 
   0   5  11       41.72       30.10     14.39 o 
   1   5  11      220.78      262.30     34.44 o 
   2   5  11      160.90      205.99     30.83 o 
   3   5  11      685.78      618.35     72.22 o 
   4   5  11       47.86       51.03     17.88 o 
   5   5  11      206.64      235.95     35.09 o 
  -2   6  11       24.99       33.88     26.74 o 
  -1   6  11      429.10      477.42     50.35 o 
   0   6  11      726.93      727.36     60.08 o 
   1   6  11       16.09        0.90      9.19 o 
   2   6  11      197.02      163.53     29.06 o 
   3   6  11      620.87      668.48     56.57 o 
   4   6  11      518.44      532.94     52.14 o 
   5   6  11        1.27       17.06     13.31 o 
  -2   7  11        0.62       24.99     19.21 o 
  -1   7  11      129.27      150.36     29.22 o 
   0   7  11      363.03      321.04     63.86 o 
   1   7  11      118.61       73.90     20.86 o 
   2   7  11       15.91       -0.32     22.74 o 
   3   7  11      791.62      808.06     64.23 o 
   4   7  11      589.43      520.47     52.11 o 
  -1   8  11        0.39        5.73     11.03 o 
   0   8  11      318.21      374.19     46.27 o 
   1   8  11      132.29      126.72     27.44 o 
   2   8  11      206.83      216.91     36.98 o 
   3   8  11        0.46      -11.86     11.86 o 
   1  -1  12      389.63      489.16     80.47 o 
   2  -1  12      130.33      119.07     40.08 o 
  -1   0  12       14.93       44.08     27.54 o 
   0   0  12      223.92      288.25     60.98 o 
   1   0  12      515.25      492.34     79.82 o 
   2   0  12      641.61      732.65     96.22 o 
   3   0  12        4.63      -10.47     18.67 o 
  -1   1  12      128.86      161.68     46.88 o 
   0   1  12        0.19      -14.83     18.62 o 
   1   1  12      292.62      233.95     57.33 o 
   2   1  12      475.12      542.65     82.66 o 
   3   1  12      584.62      612.48     87.78 o 
   4   1  12       27.54       68.70     31.39 o 
  -2   2  12      376.18      462.20     79.70 o 
  -1   2  12      594.92      662.77     93.69 o 
   0   2  12      398.91      308.32     64.27 o 
   1   2  12       28.88        1.15     19.66 o 
   2   2  12     1688.26     1479.72    136.08 o 
   3   2  12      183.98      167.46     47.16 o 
   4   2  12      336.36      292.81     61.08 o 
  -2   3  12       20.77       32.11     26.60 o 
  -1   3  12      107.13       95.21     37.28 o 
   0   3  12      490.04      531.57     83.44 o 
   1   3  12      346.72      346.68     64.66 o 
   2   3  12        9.84       23.33     22.49 o 
   3   3  12      752.41      704.29     92.48 o 
   4   3  12      888.34      899.78    104.79 o 
  -2   4  12       14.20        5.34     17.47 o 
  -1   4  12       44.86        9.35     13.54 o 
   0   4  12      683.61      587.71     86.17 o 
   1   4  12      493.46      568.89     84.44 o 
   2   4  12       82.54       69.46     31.26 o 
   3   4  12       22.14       -0.17     15.53 o 
   4   4  12      564.46      596.32     85.61 o 
  -1   5  12       18.97       39.82     26.82 o 
   0   5  12      194.18      149.70     44.99 o 
   1   5  12      922.27      968.72    109.16 o 
   2   5  12      443.40      361.68     67.07 o 
   3   5  12      265.21      327.80     63.47 o 
   4   5  12      138.12      115.09     38.62 o 
  -1   6  12      551.89      431.28     75.99 o 
   0   6  12        4.79       22.41     20.28 o 
   1   6  12      224.52      204.05     50.14 o 
   2   6  12      679.95      626.37     85.99 o 
   3   6  12      385.94      406.95     69.55 o 
   1   7  12       27.26       41.18     18.77 o 
   2   7  12       30.66       33.56     16.43 o 
                                                 
